# Supplementary material for: Di­aqua­bis­(nicotinamide-κN 1)bis­(thiocyanato-κS)cobalt(II)
Source: Acta Crystallogr Sect E Struct Rep Online. 2014 May 31;70(Pt 6):m236. doi: 10.1107/S1600536814011453 (PMC4051052; doi:10.1107/S1600536814011453)
Supplement: Supplementary file 1 [file e-70-0m236-sup1.cif]

##############################################################################
#                                                                            #
# This CIF contains the data in a paper accepted for publication in          #
# Acta Crystallographica Section E. It conforms to the requirements of       #
# Notes for Authors for Acta Crystallographica Section E, and has been       #
# peer reviewed under the auspices of the IUCr Commission on Journals.       #
#                                                                            #
# Full details of the Crystallographic Information File format               #
# are given in the paper "The Crystallographic Information File (CIF):       #
# a New Standard Archive File for Crystallography" by S. R. Hall, F. H.      #
# Allen and I. D. Brown [Acta Cryst. (1991), A47, 655-685].                  #
#                                                                            #
# The current version of the core CIF dictionary is obtainable from          #
# ftp://ftp.iucr.org/pub/cif_core.dic.                                       #
#                                                                            #
# Software is freely available for graphical display of the structure(s)     #
# in this CIF. For information consult the CIF software page                 #
# http://www.iucr.org/resources/cif/software.                                #
#                                                                            #
# This file may be used for bona fide research purposes within the           #
# scientific community so long as proper attribution is given to the journal # 
# article from which it was obtained.                                        #
#                                                                            #
##############################################################################
data_global
_audit_creation_method     SHELXL-97
_journal_date_recd_electronic     2014-05-05
_journal_date_accepted     2014-05-18
_journal_name_full     'Acta Crystallographica, Section E'
_journal_year     2014
_journal_volume     70
_journal_issue      6
_journal_page_first     m236
_journal_page_last     m236
_journal_paper_category     QM
_journal_paper_doi     10.1107/S1600536814011453
_journal_coeditor_code     XU5790
_publ_contact_author
; Deepanjali Pandey
  Department of Chemistry
  Motilal Nehru National
  Institute of Technology
  Allahabad 211 004
  India
;
_publ_contact_author_email     deepanjalipandey.1@gmail.com
_publ_contact_author_phone     '919389637367'
_publ_section_title
;
Diaquabis(nicotinamide-\k<i>N</i>^1^)bis(thiocyanato-\k<i>S</i>)cobalt(II)
;
loop_
    _publ_author_name
    _publ_author_address
    'Pandey, Deepanjali'
;
Department of Chemistry
Motilal Nehru National Institute of Technology
Allahabad 211 004
India
;
    'Narvi, Shahid S.'
;
Department of Chemistry
Motilal Nehru National Institute of Technology
Allahabad 211 004
India
;
    'Chaudhuri, Siddhartha'
;
Bose Institute
Kolkata 700 009
West Bengal
India
;
data_I
_audit_creation_method     SHELXL-97
_database_code_depnum_ccdc_archive     'CCDC 850080'
_chemical_name_systematic
;
Diaquabis(nicotinamide-\k<i>N</i>^1^)bis(thiocyanato-\k<i>S</i>)cobalt(II)
;
_chemical_name_common     ?
_chemical_formula_moiety     'C14 H16 Co N6 O4 S2'
_chemical_formula_sum     'C14 H16 Co N6 O4 S2'
_chemical_formula_iupac     '[Co (N C S)2 (C6 H6 N2 O)2 (H2 O)2]'
_chemical_formula_weight     455.38
_chemical_melting_point     ?
_symmetry_cell_setting     triclinic
_symmetry_space_group_name_H-M     'P -1'
_symmetry_space_group_name_Hall     '-P 1'
loop_
    _symmetry_equiv_pos_as_xyz
    'x, y, z'
    '-x, -y, -z'
_cell_length_a     7.5475(19)
_cell_length_b     8.054(2)
_cell_length_c     8.932(2)
_cell_angle_alpha     73.347(4)
_cell_angle_beta     70.067(4)
_cell_angle_gamma     66.559(4)
_cell_volume     461.07(19)
_cell_formula_units_Z     1
_cell_measurement_reflns_used     1626
_cell_measurement_theta_min     2.5
_cell_measurement_theta_max     25.2
_cell_measurement_temperature     100(2)
_exptl_crystal_description     prism
_exptl_crystal_colour     pink
_exptl_crystal_size_max     0.35
_exptl_crystal_size_mid     0.33
_exptl_crystal_size_min     0.31
_exptl_crystal_density_diffrn     1.640
_exptl_crystal_density_meas     ?
_exptl_crystal_density_method     'not measured'
_exptl_crystal_F_000     233
_exptl_absorpt_coefficient_mu     1.191
_exptl_absorpt_correction_type     multi-scan
_exptl_absorpt_process_details     '(SADABS; Bruker, 2002)'
_exptl_absorpt_correction_T_min     0.68
_exptl_absorpt_correction_T_max     0.71
_exptl_special_details
;
;
_diffrn_ambient_temperature     100(2)
_diffrn_radiation_type     MoK\a
_diffrn_radiation_wavelength     0.71073
_diffrn_radiation_source     'fine-focus sealed tube'
_diffrn_radiation_monochromator     graphite
_diffrn_measurement_device_type     'Bruker SMART CCD area-detector'
_diffrn_measurement_method     'phi and omega scans'
_diffrn_detector_area_resol_mean     ?
_diffrn_reflns_number     2450
_diffrn_reflns_av_R_equivalents     0.0167
_diffrn_reflns_av_sigmaI/netI     0.0346
_diffrn_reflns_theta_min     2.46
_diffrn_reflns_theta_max     25.20
_diffrn_reflns_theta_full     25.20
_diffrn_measured_fraction_theta_max     0.980
_diffrn_measured_fraction_theta_full     0.980
_diffrn_reflns_limit_h_min     -9
_diffrn_reflns_limit_h_max     8
_diffrn_reflns_limit_k_min     -8
_diffrn_reflns_limit_k_max     9
_diffrn_reflns_limit_l_min     -6
_diffrn_reflns_limit_l_max     10
_diffrn_standards_number     ?
_diffrn_standards_interval_count     ?
_diffrn_standards_interval_time     ?
_diffrn_standards_decay_%     ?
_refine_special_details
;
 Refinement of F^2^ against ALL reflections.  The weighted R-factor wR and
 goodness of fit S are based on F^2^, conventional R-factors R are based
 on F, with F set to zero for negative F^2^. The threshold expression of
 F^2^ > 2sigma(F^2^) is used only for calculating R-factors(gt) etc. and is
 not relevant to the choice of reflections for refinement.  R-factors based
 on F^2^ are statistically about twice as large as those based on F, and R-
 factors based on ALL data will be even larger.
;
_reflns_number_total     1626
_reflns_number_gt     1469
_reflns_threshold_expression     I>2sigma(I)
_refine_ls_structure_factor_coef     Fsqd
_refine_ls_matrix_type     full
_refine_ls_R_factor_all     0.0397
_refine_ls_R_factor_gt     0.0363
_refine_ls_wR_factor_gt     0.0934
_refine_ls_wR_factor_ref     0.0966
_refine_ls_goodness_of_fit_ref     1.073
_refine_ls_restrained_S_all     1.072
_refine_ls_number_reflns     1626
_refine_ls_number_parameters     130
_refine_ls_number_restraints     2
_refine_ls_hydrogen_treatment     mixed
_refine_ls_weighting_scheme     calc
_refine_ls_weighting_details
         'calc w=1/[\s^2^(Fo^2^)+(0.0582P)^2^+0.1481P] where P=(Fo^2^+2Fc^2^)/3'
_atom_sites_solution_hydrogens     geom
_atom_sites_solution_primary     direct
_atom_sites_solution_secondary     difmap
_refine_ls_shift/su_max     0.001
_refine_ls_shift/su_mean     0.000
_refine_diff_density_max     0.599
_refine_diff_density_min     -0.393
_refine_ls_extinction_method     none
_refine_ls_extinction_coef     ?
loop_
    _atom_type_symbol
    _atom_type_description
    _atom_type_scat_dispersion_real
    _atom_type_scat_dispersion_imag
    _atom_type_scat_source
    'C' 'C' 0.0033 0.0016
                         'International Tables Vol C Tables 4.2.6.8 and 6.1.1.4'
    'H' 'H' 0.0000 0.0000
                         'International Tables Vol C Tables 4.2.6.8 and 6.1.1.4'
    'Co' 'Co' 0.3494 0.9721
                         'International Tables Vol C Tables 4.2.6.8 and 6.1.1.4'
    'N' 'N' 0.0061 0.0033
                         'International Tables Vol C Tables 4.2.6.8 and 6.1.1.4'
    'O' 'O' 0.0106 0.0060
                         'International Tables Vol C Tables 4.2.6.8 and 6.1.1.4'
    'S' 'S' 0.1246 0.1234
                         'International Tables Vol C Tables 4.2.6.8 and 6.1.1.4'
_computing_data_collection     'SMART (Bruker, 2007)'
_computing_cell_refinement     'SAINT (Bruker, 2007)'
_computing_data_reduction     'SAINT (Bruker, 2007)'
_computing_structure_solution     'SHELXTL (Sheldrick, 2008)'
_computing_structure_refinement     'SHELXTL (Sheldrick, 2008)'
_computing_molecular_graphics     'SHELXTL (Sheldrick, 2008)'
_computing_publication_material     'SHELXTL (Sheldrick, 2008)'
loop_
    _atom_site_type_symbol
    _atom_site_label
    _atom_site_fract_x
    _atom_site_fract_y
    _atom_site_fract_z
    _atom_site_U_iso_or_equiv
    _atom_site_adp_type
    _atom_site_calc_flag
    _atom_site_refinement_flags
    _atom_site_occupancy
    _atom_site_symmetry_multiplicity
    _atom_site_disorder_assembly
    _atom_site_disorder_group
    Co Co 0.5000 0.5000 0.5000 0.01075(18) Uani d S 1 2 . .
    S S1 1.10774(10) 0.10828(9) 0.64395(8) 0.0188(2) Uani d . 1 1 . .
    N N1 0.7855(3) 0.3745(3) 0.5269(3) 0.0190(5) Uani d . 1 1 . .
    N N2 0.5800(3) 0.3846(3) 0.2911(3) 0.0156(5) Uani d . 1 1 . .
    N N3 0.2309(3) 0.1182(3) 0.2363(3) 0.0183(5) Uani d . 1 1 . .
    H H3A 0.1408 0.0839 0.2280 0.022 Uiso calc R 1 1 . .
    H H3B 0.2447 0.1099 0.3301 0.022 Uiso calc R 1 1 . .
    O O1 0.3341(3) 0.1985(3) -0.0328(2) 0.0219(4) Uani d . 1 1 . .
    O O2 0.5635(3) 0.7330(3) 0.3582(2) 0.0187(4) Uani d D 1 1 . .
    C C1 0.9198(4) 0.2665(4) 0.5745(3) 0.0163(6) Uani d . 1 1 . .
    C C2 0.4546(4) 0.3214(3) 0.2666(3) 0.0156(5) Uani d . 1 1 . .
    H H2 0.3342 0.3269 0.3443 0.019 Uiso calc R 1 1 . .
    C C3 0.4961(4) 0.2479(4) 0.1301(3) 0.0162(6) Uani d . 1 1 . .
    C C4 0.6758(4) 0.2414(4) 0.0138(3) 0.0178(6) Uani d . 1 1 . .
    H H4 0.7067 0.1965 -0.0802 0.021 Uiso calc R 1 1 . .
    C C5 0.8072(4) 0.3027(4) 0.0404(3) 0.0188(6) Uani d . 1 1 . .
    H H5 0.9296 0.2971 -0.0344 0.023 Uiso calc R 1 1 . .
    C C6 0.7542(4) 0.3726(4) 0.1800(3) 0.0171(6) Uani d . 1 1 . .
    H H6 0.8438 0.4132 0.1973 0.021 Uiso calc R 1 1 . .
    C C7 0.3480(4) 0.1838(3) 0.1049(3) 0.0156(6) Uani d . 1 1 . .
    H H2A 0.572(5) 0.748(4) 0.260(2) 0.023 Uiso d D 1 1 . .
    H H2B 0.662(4) 0.750(4) 0.363(4) 0.023 Uiso d D 1 1 . .
loop_
    _atom_site_aniso_label
    _atom_site_aniso_U_11
    _atom_site_aniso_U_22
    _atom_site_aniso_U_33
    _atom_site_aniso_U_12
    _atom_site_aniso_U_13
    _atom_site_aniso_U_23
    Co 0.0119(3) 0.0132(3) 0.0084(3) -0.0052(2) -0.00355(19) -0.00102(18)
    S1 0.0173(4) 0.0203(4) 0.0188(4) -0.0074(3) -0.0069(3) 0.0011(3)
    N1 0.0212(13) 0.0203(12) 0.0166(12) -0.0074(10) -0.0059(10) -0.0032(9)
    N2 0.0170(12) 0.0159(12) 0.0140(11) -0.0062(9) -0.0046(9) -0.0009(9)
    N3 0.0205(12) 0.0254(13) 0.0140(11) -0.0128(10) -0.0051(9) -0.0025(9)
    O1 0.0280(11) 0.0270(11) 0.0156(10) -0.0134(9) -0.0079(8) -0.0021(8)
    O2 0.0217(10) 0.0247(11) 0.0143(9) -0.0135(9) -0.0058(8) -0.0005(8)
    C1 0.0184(14) 0.0207(14) 0.0120(13) -0.0101(12) 0.0003(11) -0.0060(11)
    C2 0.0159(13) 0.0147(13) 0.0140(12) -0.0044(11) -0.0040(10) -0.0001(10)
    C3 0.0185(14) 0.0147(13) 0.0141(13) -0.0053(11) -0.0052(11) 0.0003(10)
    C4 0.0215(14) 0.0182(14) 0.0126(13) -0.0062(11) -0.0041(11) -0.0021(10)
    C5 0.0158(14) 0.0215(15) 0.0163(13) -0.0065(11) -0.0019(11) -0.0016(11)
    C6 0.0171(14) 0.0175(14) 0.0175(14) -0.0068(11) -0.0065(11) -0.0003(11)
    C7 0.0179(14) 0.0140(13) 0.0151(13) -0.0034(11) -0.0061(11) -0.0032(10)
_geom_special_details
;
 All esds (except the esd in the dihedral angle between two l.s. planes)
 are estimated using the full covariance matrix.  The cell esds are taken
 into account individually in the estimation of esds in distances, angles
 and torsion angles; correlations between esds in cell parameters are only
 used when they are defined by crystal symmetry.  An approximate (isotropic)
 treatment of cell esds is used for estimating esds involving l.s. planes.
;
loop_
    _geom_bond_atom_site_label_1
    _geom_bond_atom_site_label_2
    _geom_bond_site_symmetry_2
    _geom_bond_distance
    _geom_bond_publ_flag
    Co N1 . 2.050(2) y
    Co N1 2_666 2.050(2) ?
    Co N2 . 2.119(2) y
    Co N2 2_666 2.119(2) ?
    Co O2 . 2.0724(18) y
    Co O2 2_666 2.0724(18) ?
    S1 C1 . 1.652(3) ?
    N1 C1 . 1.160(4) ?
    N2 C6 . 1.337(3) ?
    N2 C2 . 1.338(3) ?
    N3 C7 . 1.321(3) ?
    N3 H3A . 0.8600 ?
    N3 H3B . 0.8600 ?
    O1 C7 . 1.237(3) ?
    O2 H2A . 0.838(18) ?
    O2 H2B . 0.825(18) ?
    C2 C3 . 1.394(4) ?
    C2 H2 . 0.9300 ?
    C3 C4 . 1.391(4) ?
    C3 C7 . 1.505(4) ?
    C4 C5 . 1.378(4) ?
    C4 H4 . 0.9300 ?
    C5 C6 . 1.384(4) ?
    C5 H5 . 0.9300 ?
    C6 H6 . 0.9300 ?
loop_
    _geom_angle_atom_site_label_1
    _geom_angle_atom_site_label_2
    _geom_angle_atom_site_label_3
    _geom_angle_site_symmetry_1
    _geom_angle_site_symmetry_3
    _geom_angle
    _geom_angle_publ_flag
    N1 Co N1 . 2_666 180.0 ?
    N1 Co O2 . . 91.98(8) ?
    N1 Co O2 2_666 . 88.02(8) ?
    N1 Co O2 . 2_666 88.02(8) ?
    N1 Co O2 2_666 2_666 91.98(8) ?
    O2 Co O2 . 2_666 180.0000(10)
                                ?
    N1 Co N2 . . 91.21(9) ?
    N1 Co N2 2_666 . 88.79(9) ?
    O2 Co N2 . . 90.66(8) ?
    O2 Co N2 2_666 . 89.34(8) ?
    N1 Co N2 . 2_666 88.79(9) ?
    N1 Co N2 2_666 2_666 91.21(9) ?
    O2 Co N2 . 2_666 89.34(8) ?
    O2 Co N2 2_666 2_666 90.66(8) ?
    N2 Co N2 . 2_666 180.0 ?
    C1 N1 Co . . 159.3(2) ?
    C6 N2 C2 . . 117.8(2) ?
    C6 N2 Co . . 122.02(17) ?
    C2 N2 Co . . 120.17(17) ?
    C7 N3 H3A . . 120.0 ?
    C7 N3 H3B . . 120.0 ?
    H3A N3 H3B . . 120.0 ?
    Co O2 H2A . . 116(2) ?
    Co O2 H2B . . 118(2) ?
    H2A O2 H2B . . 106(3) ?
    N1 C1 S1 . . 178.4(2) ?
    N2 C2 C3 . . 123.0(2) ?
    N2 C2 H2 . . 118.5 ?
    C3 C2 H2 . . 118.5 ?
    C4 C3 C2 . . 118.2(2) ?
    C4 C3 C7 . . 120.5(2) ?
    C2 C3 C7 . . 121.3(2) ?
    C5 C4 C3 . . 118.9(2) ?
    C5 C4 H4 . . 120.5 ?
    C3 C4 H4 . . 120.5 ?
    C4 C5 C6 . . 119.0(2) ?
    C4 C5 H5 . . 120.5 ?
    C6 C5 H5 . . 120.5 ?
    N2 C6 C5 . . 123.0(2) ?
    N2 C6 H6 . . 118.5 ?
    C5 C6 H6 . . 118.5 ?
    O1 C7 N3 . . 122.5(2) ?
    O1 C7 C3 . . 120.7(2) ?
    N3 C7 C3 . . 116.7(2) ?
loop_
    _geom_hbond_atom_site_label_D
    _geom_hbond_atom_site_label_H
    _geom_hbond_atom_site_label_A
    _geom_hbond_site_symmetry_A
    _geom_hbond_distance_DH
    _geom_hbond_distance_HA
    _geom_hbond_distance_DA
    _geom_hbond_angle_DHA
    O2 H2A O1 2_665 0.834(18) 1.889(17) 2.690(2) 161(4)
    O2 H2B S1 2_766 0.82(4) 2.41(3) 3.204(3) 163(3)
    N3 H3A S1 2_656 0.86 2.66 3.425(3) 149
    N3 H3B S1 1_455 0.86 2.63 3.422(3) 153
