# Supplementary material for: Di­aqua­bis­(nicotinamide-κN 1)bis­(thiocyanato-κS)cobalt(II)
Source: Acta Crystallogr Sect E Struct Rep Online. 2014 May 31;70(Pt 6):m236. doi: 10.1107/S1600536814011453 (PMC4051052; doi:10.1107/S1600536814011453)
Supplement: Supplementary file 2 [file e-70-0m236-Isup2.hkl]

#
# h,k,l, Fc-squared, Fo-squared, sigma(Fo-squared) and status flag
#
data_I
_shelx_title ' I in space group P-1'
_shelx_refln_list_code          4
_shelx_F_calc_maximum       83.41
_exptl_crystal_F_000       233.00
_reflns_d_resolution_high  0.8347
 
loop_
 _symmetry_equiv_pos_as_xyz
 'x, y, z'
 '-x, -y, -z'
 
_cell_length_a     7.5475
_cell_length_b     8.0540
_cell_length_c     8.9320
_cell_angle_alpha  73.347
_cell_angle_beta   70.067
_cell_angle_gamma  66.559
 
_shelx_F_squared_multiplier     1.000
 
loop_
 _refln_index_h
 _refln_index_k
 _refln_index_l
 _refln_F_squared_calc
 _refln_F_squared_meas
 _refln_F_squared_sigma
 _refln_observed_status
   1   0   0     2483.47     2436.26     26.41 o
   2   0   0      130.55      140.82      4.07 o
   3   0   0     1136.54     1170.25     17.73 o
   4   0   0       63.50       70.29      5.97 o
   5   0   0      563.01      586.27     20.72 o
   6   0   0        4.94        4.24      2.76 o
   7   0   0      280.14      295.81     17.31 o
   8   0   0       54.47       51.59      9.30 o
  -7   1   0       23.85       20.58      5.80 o
  -6   1   0      479.43      502.19     21.34 o
  -5   1   0       25.96       16.80      4.07 o
  -4   1   0      716.39      701.89     21.23 o
  -3   1   0     1792.15     1842.62     37.07 o
  -2   1   0     1632.64     1559.85     30.11 o
  -1   1   0     2740.42     2763.35     45.17 o
   0   1   0      407.95      450.22      8.80 o
   1   1   0     1794.27     1976.51     21.76 o
   2   1   0       13.25       13.80      2.07 o
   3   1   0        1.42        2.68      1.21 o
   4   1   0     1147.12     1181.00     19.50 o
   5   1   0        2.42        4.89      1.89 o
   6   1   0        1.22        1.36      1.58 o
   7   1   0       88.12       89.90     10.23 o
   8   1   0       28.84       19.92      6.04 o
  -7   2   0      214.38      227.21     16.48 o
  -6   2   0       21.32       27.71      6.02 o
  -5   2   0       83.31       73.56      8.35 o
  -4   2   0      208.03      185.71     10.81 o
  -3   2   0      320.82      312.75     12.88 o
  -2   2   0     1048.66      978.02     23.13 o
  -1   2   0     4301.36     4250.11     69.72 o
   0   2   0     1708.16     1565.63     16.04 o
   1   2   0     3258.12     3367.11     37.01 o
   2   2   0       91.82       82.80      3.09 o
   3   2   0      779.88      764.35     11.55 o
   4   2   0      259.04      269.98     11.37 o
   5   2   0       94.89       98.90      7.61 o
   6   2   0       11.26       12.81      2.65 o
   7   2   0       98.90       93.51      6.90 o
   8   2   0      725.27      854.68     22.11 o
  -6   3   0      279.35      279.43     17.19 o
  -5   3   0      199.92      186.03     12.74 o
  -4   3   0      164.95      145.22     10.13 o
  -3   3   0       46.23       28.43      4.85 o
  -2   3   0      348.04      283.40     12.31 o
  -1   3   0      309.85      262.00     10.87 o
   0   3   0      303.65      299.26      6.46 o
   1   3   0       54.21       64.70      2.12 o
   2   3   0     2992.55     3080.05     49.79 o
   3   3   0       13.64        8.78      1.06 o
   4   3   0      565.89      599.06     10.90 o
   5   3   0     1430.69     1420.47     34.64 o
   6   3   0      194.05      185.47     11.78 o
   8   3   0       58.16       59.87      6.48 o
  -6   4   0      111.88      122.20     13.38 o
  -5   4   0       16.44       16.73      5.27 o
  -4   4   0       91.92       81.19      9.39 o
  -3   4   0       14.67       14.72      4.19 o
  -2   4   0      956.98      860.26     25.29 o
  -1   4   0     1337.80     1322.86     32.42 o
   0   4   0        3.07        4.61      1.09 o
   1   4   0     1132.06     1186.11     14.24 o
   2   4   0      924.02      999.18     22.07 o
   3   4   0      231.29      235.73      5.16 o
   4   4   0      793.10      794.62     13.94 o
   5   4   0      788.31      828.52     25.71 o
   6   4   0     1662.97     1603.51     40.66 o
   7   4   0       17.67       12.77      4.22 o
  -5   5   0      339.88      332.66     19.92 o
  -4   5   0      174.60      166.01     12.76 o
  -3   5   0      413.20      392.37     18.83 o
  -2   5   0      525.78      502.36     20.55 o
  -1   5   0       18.01       15.91      5.32 o
   0   5   0      578.65      552.23     19.96 o
   1   5   0        0.78        0.00      0.86 o
   2   5   0      409.02      428.90     13.55 o
   3   5   0     1574.92     1717.02     26.06 o
   4   5   0       49.48       45.10      4.92 o
   5   5   0      220.46      209.44     12.42 o
   6   5   0        2.87        3.48      2.35 o
   7   5   0       73.23       74.79      9.39 o
   8   5   0      279.08      280.13     17.36 o
  -4   6   0      221.19      207.30     15.94 o
  -3   6   0       74.94       76.17     10.29 o
  -2   6   0        1.76        2.09      2.51 o
  -1   6   0      654.69      714.38     26.45 o
   0   6   0        1.52        1.34      1.94 o
   1   6   0       15.24       18.03      4.69 o
   2   6   0      182.32      187.91      7.76 o
   3   6   0        0.96        0.86      1.15 o
   4   6   0       45.92       35.84      3.82 o
   5   6   0      138.00      131.86     10.72 o
   6   6   0      100.87       99.72     10.68 o
   7   6   0      544.21      566.02     24.80 o
  -3   7   0        1.20        0.00      3.05 o
  -2   7   0      350.32      385.10     21.21 o
  -1   7   0      179.27      159.27     12.79 o
   0   7   0      148.92      164.04     12.30 o
   1   7   0      180.01      202.23     13.67 o
   2   7   0      160.11      173.43     12.30 o
   3   7   0      111.11      103.40      8.56 o
   4   7   0      183.52      159.50     12.01 o
   5   7   0      123.68      115.22     10.59 o
   6   7   0      386.11      430.88     21.86 o
   7   7   0        1.30        0.10      2.23 o
  -1   8   0      103.70      117.09     13.05 o
   0   8   0      459.85      518.35     24.86 o
   1   8   0        1.36        0.00      1.89 o
   2   8   0      364.03      333.31     18.65 o
   3   8   0      105.59       99.14     11.46 o
   4   8   0      216.16      176.46     13.71 o
   5   8   0      200.93      211.67     15.81 o
   6   8   0       61.14       60.14     10.08 o
   1   9   0      379.81      376.91     21.64 o
   2   9   0      110.70       86.54     11.11 o
   3   9   0       37.83       30.26      6.77 o
   4   9   0       31.38       22.77      6.22 o
  -5  -8   1        3.86        7.19      3.61 o
  -4  -8   1      133.88      106.91     12.23 o
  -3  -8   1       21.02       14.76      3.47 o
  -2  -8   1      103.53       87.11     10.74 o
  -1  -8   1        5.34        5.30      3.46 o
   0  -8   1      211.09      247.86     17.27 o
   1  -8   1      204.11      214.79     15.81 o
  -6  -7   1      239.82      240.44     16.40 o
  -5  -7   1       12.35       12.35      4.31 o
  -4  -7   1       26.12       31.71      5.32 o
  -3  -7   1      792.91      824.90     19.43 o
  -2  -7   1      295.55      313.84     11.39 o
  -1  -7   1       28.69       25.51      5.78 o
   0  -7   1      166.57      168.50     12.83 o
   1  -7   1        4.12        9.81      4.09 o
   2  -7   1       73.63       70.08     10.38 o
  -7  -6   1      112.40       97.75     11.25 o
  -6  -6   1      921.62     1003.06     33.74 o
  -5  -6   1       74.12       77.67      9.69 o
  -4  -6   1      880.72      933.34     18.94 o
  -3  -6   1      279.59      278.42     20.15 o
  -2  -6   1       90.26       88.20      5.45 o
  -1  -6   1      174.64      169.54      7.84 o
   0  -6   1       47.91       45.28      7.16 o
   1  -6   1      542.88      559.68     23.22 o
   2  -6   1        3.82        2.27      2.27 o
   3  -6   1       10.04        7.65      4.28 o
   4  -6   1      388.05      385.67     22.10 o
  -7  -5   1      115.13      119.39     10.78 o
  -6  -5   1      153.33      143.70     11.09 o
  -5  -5   1     2022.26     2193.25     50.65 o
  -4  -5   1        4.21        5.73      1.55 o
  -3  -5   1        0.65        0.05      0.92 o
  -2  -5   1      442.87      427.40     11.17 o
  -1  -5   1       11.89       14.69      2.68 o
   0  -5   1      362.79      394.42     21.59 o
   1  -5   1      134.22      128.17      9.69 o
   2  -5   1      206.92      201.71     12.84 o
   3  -5   1      118.38      122.11     10.46 o
   4  -5   1       25.52       20.24      5.36 o
   5  -5   1      174.41      162.09     14.04 o
  -7  -4   1        2.17        2.13      2.24 o
  -6  -4   1       92.54       96.10      8.47 o
  -5  -4   1        1.31        3.23      1.99 o
  -4  -4   1        2.56        3.80      1.27 o
  -3  -4   1      812.52      818.43     14.93 o
  -2  -4   1      326.50      354.87      9.06 o
  -1  -4   1     1184.22     1261.06     20.48 o
   0  -4   1       16.04       15.53      2.68 o
   1  -4   1       12.96       13.26      3.52 o
   2  -4   1      732.18      716.02     23.43 o
   3  -4   1       33.66       23.07      5.00 o
   4  -4   1      170.83      166.46     12.19 o
   5  -4   1      137.99      159.24     13.04 o
   6  -4   1        1.78        5.46      4.41 o
  -8  -3   1        6.86        7.76      2.77 o
  -6  -3   1      155.54      142.47     10.32 o
  -5  -3   1       39.08       30.39      5.05 o
  -4  -3   1     2153.63     2251.10     29.64 o
  -3  -3   1       11.47       13.74      1.92 o
  -2  -3   1     1561.83     1610.95     21.95 o
  -1  -3   1      738.68      726.29     12.71 o
   0  -3   1      227.77      219.35      6.66 o
   1  -3   1      132.12      122.18      7.89 o
   2  -3   1       33.59       23.74      4.26 o
   3  -3   1     1372.03     1286.85     32.84 o
   4  -3   1       37.41       41.66      6.38 o
   5  -3   1       22.25       18.87      5.02 o
   6  -3   1      122.04      108.47     10.67 o
  -8  -2   1      118.73      123.27      8.47 o
  -7  -2   1        4.29        2.71      2.32 o
  -6  -2   1      380.69      373.64     12.53 o
  -5  -2   1     1068.43     1051.05     28.60 o
  -4  -2   1       79.08       84.28      6.23 o
  -3  -2   1      517.71      502.89     15.24 o
  -2  -2   1       27.49       29.37      1.97 o
  -1  -2   1     1075.24     1222.44     16.32 o
   0  -2   1     5013.62     5279.44     60.40 o
   1  -2   1      693.83      720.26     12.43 o
   2  -2   1      935.82      918.73     22.29 o
   3  -2   1      168.23      161.39      8.97 o
   4  -2   1       10.60        5.32      2.48 o
   5  -2   1      423.42      411.72     18.43 o
   6  -2   1       85.65       85.22     10.06 o
   7  -2   1      174.53      164.07     13.89 o
  -8  -1   1      118.06      123.54     13.14 o
  -7  -1   1      187.62      181.24     13.32 o
  -6  -1   1      420.68      424.92     14.39 o
  -5  -1   1       98.20       76.07      7.54 o
  -3  -1   1      656.05      706.28     18.01 o
  -2  -1   1        1.76        0.31      0.74 o
  -1  -1   1     2605.23     2897.49     31.71 o
   0  -1   1     1686.31     1825.73     21.12 o
   1  -1   1     5892.38     5435.51     71.95 o
   2  -1   1      194.00      186.26      7.47 o
   3  -1   1       18.61       18.62      3.40 o
   4  -1   1     2591.47     2695.54     53.03 o
   5  -1   1       46.67       41.76      6.31 o
   6  -1   1      334.41      313.84     16.49 o
   7  -1   1      192.14      190.58     13.75 o
  -7   0   1      185.65      197.05     14.17 o
  -6   0   1      253.75      240.73     14.24 o
  -5   0   1      242.81      267.68     13.59 o
  -4   0   1       63.46       53.26      4.74 o
  -3   0   1      291.44      307.41      7.68 o
  -2   0   1     2168.54     2219.53     26.56 o
   0   0   1      484.30      573.77     10.88 o
   1   0   1       72.00       81.27      2.59 o
   2   0   1     1696.96     1647.75     21.37 o
   3   0   1     4444.94     4262.42     60.15 o
   4   0   1      161.92      173.83      9.36 o
   5   0   1      203.41      225.83     12.11 o
   6   0   1        2.40        0.53      2.23 o
   7   0   1       24.93       20.75      5.48 o
   8   0   1       67.91       60.72      9.93 o
  -7   1   1       21.68       15.52      5.15 o
  -6   1   1      525.26      510.32     21.57 o
  -5   1   1       85.20       81.34      7.49 o
  -4   1   1       17.52       14.63      3.44 o
  -3   1   1      629.98      596.06     17.34 o
  -2   1   1        3.94        0.01      1.19 o
  -1   1   1       96.84       75.59      3.63 o
   0   1   1      162.97      204.64      3.91 o
   1   1   1      626.61      697.45      9.40 o
   2   1   1     3077.58     2990.29     62.23 o
   3   1   1      154.19      139.76      4.76 o
   4   1   1       62.60       55.64      2.78 o
   5   1   1      375.99      380.67     12.97 o
   6   1   1       24.20       20.20      3.33 o
   7   1   1      170.98      183.79     13.15 o
   8   1   1        0.72        1.36      3.17 o
  -7   2   1      520.75      615.82     27.70 o
  -6   2   1      397.14      412.41     20.24 o
  -5   2   1       31.63       23.08      5.01 o
  -4   2   1      657.49      606.27     20.38 o
  -3   2   1       46.40       47.31      5.31 o
  -2   2   1      362.80      332.59     11.64 o
  -1   2   1      811.72      821.60     18.68 o
   0   2   1      373.32      369.10      6.99 o
   1   2   1     1384.50     1477.00     26.48 o
   2   2   1     2135.36     2059.49     23.34 o
   3   2   1      233.71      267.54     21.02 o
   4   2   1      584.10      619.44     12.64 o
   5   2   1      152.30      137.63      8.88 o
   6   2   1     1787.04     1932.77     37.35 o
   7   2   1      124.56      104.16      6.61 o
   8   2   1      192.22      209.49     10.41 o
  -6   3   1       66.56       75.52     10.24 o
  -5   3   1      442.76      456.73     20.38 o
  -4   3   1        2.77        1.26      1.80 o
  -3   3   1      811.59      751.60     22.39 o
  -2   3   1      437.38      447.90     15.51 o
  -1   3   1        5.69        9.85      2.53 o
   0   3   1        7.99        5.88      2.05 o
   1   3   1      349.31      301.28      6.54 o
   2   3   1     1682.90     1772.78     18.28 o
   3   3   1     1636.91     1798.16     22.56 o
   4   3   1      413.56      478.13      7.19 o
   5   3   1     1232.89     1242.94     21.74 o
   6   3   1      324.14      313.54     15.26 o
   8   3   1      293.33      307.88     25.27 o
  -5   4   1       19.90       15.00      4.75 o
  -4   4   1      210.55      212.49     13.43 o
  -3   4   1      299.38      301.77     14.90 o
  -2   4   1       11.38        7.84      2.85 o
  -1   4   1      168.61      160.99      9.38 o
   0   4   1       16.34       13.23      1.87 o
   1   4   1     1492.83     1591.99     22.60 o
   2   4   1     1833.26     1751.09     23.44 o
   3   4   1       19.43       19.18      2.97 o
   4   4   1     1481.09     1610.24     18.42 o
   5   4   1        0.83        2.08      1.07 o
   6   4   1        8.11        4.23      2.15 o
   7   4   1      415.06      354.34     17.86 o
  -5   5   1      304.95      310.93     19.07 o
  -4   5   1       94.53      101.84      9.98 o
  -3   5   1       32.06       29.62      6.04 o
  -2   5   1      977.54     1000.86     20.02 o
  -1   5   1      584.87      573.15     13.22 o
   0   5   1     1618.11     1721.71     38.05 o
   1   5   1      309.34      329.20      8.42 o
   2   5   1       32.69       26.58      2.38 o
   3   5   1      304.20      294.32     10.02 o
   4   5   1       98.42       98.45      3.64 o
   5   5   1      199.60      206.13      7.68 o
   6   5   1      107.43      103.00      9.15 o
   7   5   1        7.07        6.96      2.95 o
   8   5   1      149.43      152.01     12.58 o
  -4   6   1      102.26      109.34     12.62 o
  -3   6   1      400.96      401.43     20.62 o
  -2   6   1      174.98      156.86     11.87 o
  -1   6   1      901.48      961.03     30.81 o
   0   6   1      227.71      238.39     13.53 o
   1   6   1        7.05        6.59      2.75 o
   2   6   1      350.13      308.45     14.81 o
   3   6   1       12.08       10.33      3.39 o
   4   6   1       16.01       10.32      3.41 o
   5   6   1      451.44      479.61     20.62 o
   6   6   1        0.87        0.02      1.89 o
   7   6   1       27.40       25.01      6.07 o
   8   6   1        5.51        6.73      3.17 o
  -3   7   1       52.37       49.32      9.40 o
  -2   7   1        1.05        1.31      2.40 o
  -1   7   1       30.47       23.62      5.93 o
   0   7   1        0.41        0.00      1.60 o
   1   7   1      514.61      584.22     23.83 o
   2   7   1       36.13       28.18      5.99 o
   3   7   1      371.03      370.90     18.05 o
   4   7   1      267.51      260.95     15.04 o
   5   7   1      102.66      120.12     10.60 o
   6   7   1      328.27      350.51     19.13 o
   7   7   1       30.38       25.65      6.35 o
  -1   8   1        6.62        4.58      3.85 o
   0   8   1      412.39      453.41     22.51 o
   1   8   1       10.72       13.00      4.68 o
   2   8   1      224.95      219.60     14.78 o
   3   8   1      289.29      305.79     17.68 o
   4   8   1        3.65        6.23      3.49 o
   5   8   1      210.47      218.83     15.56 o
   6   8   1       89.65       83.46     11.45 o
   1   9   1      118.66      126.64     12.30 o
   2   9   1      102.14       97.65     11.82 o
   3   9   1        1.89        2.69      3.05 o
   4   9   1      602.08      663.85     29.15 o
   5   9   1      193.39      196.88     15.73 o
  -4  -8   2      132.41      147.80     13.16 o
  -3  -8   2        1.13        1.63      2.06 o
  -2  -8   2      228.88      210.40     10.34 o
  -1  -8   2      161.49      155.21     13.08 o
   0  -8   2        2.06        1.18      2.58 o
  -6  -7   2       53.16       45.53      8.41 o
  -5  -7   2      779.93      943.02     34.46 o
  -4  -7   2      259.31      261.70     10.52 o
  -3  -7   2      288.01      275.89     22.69 o
  -2  -7   2      300.62      281.28     24.14 o
  -1  -7   2        7.25        3.62      2.10 o
   0  -7   2      673.31      761.68     29.94 o
   1  -7   2       71.47       65.72      9.85 o
   2  -7   2       46.37       46.06      8.71 o
  -6  -6   2      472.27      504.61     23.35 o
  -5  -6   2       35.71       26.08      6.13 o
  -4  -6   2      661.40      695.71     16.69 o
  -3  -6   2      384.59      389.59     11.97 o
  -2  -6   2        2.78        3.42      1.64 o
  -1  -6   2      906.74      958.53     20.68 o
   0  -6   2        1.58        1.90      1.54 o
   1  -6   2        3.95        4.49      2.85 o
   2  -6   2       30.94       31.85      7.01 o
   3  -6   2        7.54        5.17      3.63 o
   4  -6   2       83.82       87.29     11.58 o
  -7  -5   2      243.08      233.04     15.09 o
  -6  -5   2        0.66        1.88      2.67 o
  -5  -5   2        6.03        5.65      2.45 o
  -4  -5   2       51.14       43.87      4.16 o
  -3  -5   2       93.03       97.41      5.26 o
  -2  -5   2      624.98      623.98     14.47 o
  -1  -5   2       24.76       20.00      3.06 o
   0  -5   2        1.07        0.57      1.24 o
   1  -5   2       78.18       64.97      5.44 o
   2  -5   2       93.70       85.29      9.45 o
   3  -5   2      159.30      157.18     12.31 o
   4  -5   2       69.26       72.32     10.05 o
   5  -5   2       25.09       16.52      4.83 o
  -7  -4   2       18.52       14.71      4.54 o
  -6  -4   2       23.80       29.84      5.70 o
  -5  -4   2      141.38      135.05      9.84 o
  -4  -4   2       56.43       51.73      3.77 o
  -3  -4   2      683.84      718.21     14.53 o
  -2  -4   2       34.49       33.01      3.24 o
  -1  -4   2       13.10       11.10      2.07 o
   0  -4   2     1977.88     2071.62     30.38 o
   1  -4   2      270.36      278.93      9.30 o
   2  -4   2      834.79      866.63     27.05 o
   3  -4   2       39.59       43.52      6.77 o
   4  -4   2      260.18      262.52     15.47 o
   5  -4   2      408.11      391.15     20.80 o
   6  -4   2       12.69       13.30      4.30 o
  -7  -3   2       30.46       26.43      4.38 o
  -6  -3   2      216.03      192.49     12.17 o
  -5  -3   2       58.85       52.75      3.82 o
  -4  -3   2      494.39      452.92     10.66 o
  -3  -3   2       24.94       15.18      2.39 o
  -2  -3   2     1747.80     1875.53     35.34 o
  -1  -3   2     2539.77     2754.40     34.69 o
   0  -3   2      581.71      658.97     12.95 o
   1  -3   2     4740.24     4926.96     58.01 o
   2  -3   2     1070.89     1107.38     23.94 o
   3  -3   2      154.46      148.71      9.85 o
   4  -3   2      263.21      248.08     13.79 o
   5  -3   2       49.56       38.02      6.82 o
   6  -3   2      287.84      274.93     16.89 o
  -7  -2   2      226.89      216.46      9.90 o
  -6  -2   2        0.65        3.12      1.75 o
  -5  -2   2      388.50      386.48     16.11 o
  -4  -2   2      124.30      108.52      7.19 o
  -3  -2   2      911.10      979.10     23.82 o
  -2  -2   2     4086.46     4241.94     47.77 o
  -1  -2   2      159.68      176.39      3.53 o
   0  -2   2      249.84      236.02      4.13 o
   1  -2   2      499.52      472.67      7.29 o
   2  -2   2      587.20      593.36     12.09 o
   3  -2   2      801.42      793.27     22.54 o
   4  -2   2       23.17       13.41      3.50 o
   5  -2   2      477.02      475.89     19.94 o
   6  -2   2       16.02        8.57      3.57 o
   7  -2   2       55.12       63.21      9.60 o
  -7  -1   2       11.29        9.61      4.20 o
  -6  -1   2      356.94      339.97     12.91 o
  -5  -1   2       61.98       64.18      4.57 o
  -3  -1   2      284.16      242.63      9.64 o
  -1  -1   2     1926.64     1777.89     39.46 o
   0  -1   2      697.81      689.47      8.15 o
   1  -1   2     1204.65     1173.03     12.80 o
   2  -1   2     1336.26     1349.79     15.33 o
   3  -1   2       67.77       64.55      3.47 o
   4  -1   2      458.52      390.59     14.95 o
   5  -1   2        1.10        0.42      1.24 o
   6  -1   2       90.66       64.02      8.19 o
   7  -1   2      192.27      169.95     12.89 o
  -7   0   2      514.43      587.42     25.32 o
  -6   0   2      134.79      134.97     10.61 o
  -5   0   2      279.21      306.30     14.78 o
  -4   0   2       79.85       75.57      4.38 o
  -3   0   2      640.58      662.71     12.35 o
  -2   0   2        7.99        4.55      1.08 o
  -1   0   2        8.80       15.75      3.47 o
   0   0   2      523.60      606.07     12.88 o
   1   0   2      339.38      356.13      4.83 o
   2   0   2        8.88        5.79      0.84 o
   3   0   2     1188.00     1221.86     18.70 o
   4   0   2      158.78      173.79      6.40 o
   5   0   2      205.46      190.66     10.94 o
   6   0   2     1620.68     1710.18     43.14 o
   7   0   2      104.07       83.10      9.87 o
   8   0   2       43.86       31.45      6.99 o
  -7   1   2       59.94       61.85      9.42 o
  -6   1   2       72.26       53.49      7.90 o
  -5   1   2      137.61      139.13      9.92 o
  -4   1   2        3.54        5.19      2.33 o
  -3   1   2     1700.79     1686.53     35.17 o
  -2   1   2      159.48      157.25      6.93 o
  -1   1   2        5.70       11.45      1.37 o
   0   1   2     6957.76     5721.97     62.45 o
   1   1   2        0.81        0.00      0.47 o
   2   1   2      465.25      508.06      6.27 o
   3   1   2     1728.18     1816.22     19.71 o
   4   1   2     1102.86     1191.96     15.74 o
   5   1   2     1209.33     1221.56     17.50 o
   6   1   2        0.42        1.55      1.87 o
   7   1   2     1029.37     1076.81     34.13 o
   8   1   2      168.90      159.17     13.12 o
  -6   2   2      123.95      131.77     11.44 o
  -5   2   2        8.81        7.12      3.20 o
  -4   2   2     1444.82     1445.07     35.08 o
  -3   2   2      503.90      515.26     16.83 o
  -2   2   2      817.05      795.18     19.83 o
  -1   2   2     1113.62      994.06     15.44 o
   0   2   2      338.44      312.78      6.60 o
   1   2   2     1689.58     1788.86     38.86 o
   2   2   2       64.15       68.22      7.25 o
   3   2   2      766.62      835.47     13.95 o
   4   2   2     1411.29     1411.83     25.86 o
   5   2   2      194.32      169.20      6.81 o
   6   2   2       68.40       62.37      4.14 o
   7   2   2      235.60      226.58      9.63 o
   8   2   2      149.84      167.66     13.56 o
  -6   3   2       34.73       36.88      7.88 o
  -5   3   2      451.64      459.49     20.53 o
  -4   3   2       31.37       31.07      5.66 o
  -3   3   2      155.67      139.20      8.79 o
  -2   3   2      811.39      732.87     20.58 o
  -1   3   2        5.42        2.36      0.97 o
   0   3   2      517.12      472.64      9.71 o
   1   3   2     1074.39     1163.84     17.13 o
   2   3   2      102.70       88.26      3.47 o
   3   3   2       80.87      115.77      4.45 o
   4   3   2       42.22       45.54      3.23 o
   5   3   2      658.94      651.05     14.35 o
   6   3   2       63.70       65.23      4.87 o
   7   3   2       18.54       13.68      2.71 o
   8   3   2      809.67      851.83     21.44 o
  -5   4   2       26.45       22.16      5.94 o
  -4   4   2       21.92       21.22      5.17 o
  -3   4   2      412.26      391.09     16.97 o
  -2   4   2        3.45        2.86      1.23 o
  -1   4   2     1595.06     1633.66     25.38 o
   0   4   2      802.70      838.62     23.19 o
   1   4   2       11.28       11.23      2.78 o
   2   4   2      775.16      651.11     66.20 o
   4   4   2      889.17      873.23     16.12 o
   5   4   2      701.89      715.04     15.39 o
   6   4   2       39.16       39.95      5.90 o
   7   4   2      348.18      310.84     16.54 o
  -4   5   2      319.45      317.11     12.13 o
  -3   5   2       37.91       30.75      4.02 o
  -2   5   2      905.92      914.55     19.23 o
  -1   5   2      137.86      137.11      6.25 o
   0   5   2       82.00       93.40      7.52 o
   1   5   2     1133.08     1197.01     22.37 o
   2   5   2      877.08      923.85     16.14 o
   3   5   2     1481.02     1511.21     23.03 o
   4   5   2       38.46       27.66      2.86 o
   5   5   2       43.84       43.09      6.21 o
   6   5   2      519.30      548.57     14.49 o
   7   5   2       33.28       31.73      4.27 o
   8   5   2       31.58       41.81      7.82 o
  -4   6   2        1.02        0.44      1.91 o
  -3   6   2      233.79      232.00     10.11 o
  -2   6   2       74.17       76.59      5.56 o
  -1   6   2        2.13        0.66      1.12 o
   0   6   2      651.97      685.61     15.40 o
   1   6   2      174.86      186.62      7.11 o
   2   6   2      640.42      637.51     15.03 o
   3   6   2      335.70      357.72     15.79 o
   4   6   2       45.67       34.70      5.85 o
   5   6   2      275.27      291.60     15.31 o
   6   6   2       20.82       13.60      4.32 o
   7   6   2       66.40       66.15      9.13 o
   8   6   2      126.38      114.81     11.11 o
  -2   7   2        1.79        0.25      2.89 o
  -1   7   2      545.91      585.16     24.52 o
   0   7   2        9.80       11.19      3.94 o
   1   7   2       99.46      105.73      9.50 o
   2   7   2        4.34        6.28      2.83 o
   3   7   2       11.19        7.75      3.09 o
   4   7   2      508.68      521.96     21.22 o
   5   7   2        1.70        1.58      2.26 o
   6   7   2      477.62      497.81     22.47 o
   7   7   2      153.42      140.43     12.16 o
   8   7   2       24.80       32.07      7.19 o
  -1   8   2        2.49        1.15      2.98 o
   0   8   2       49.87       50.47      8.71 o
   1   8   2       38.26       45.59      8.04 o
   2   8   2       92.38       92.60     10.37 o
   3   8   2      565.98      618.36     25.35 o
   4   8   2      131.32      127.74     11.10 o
   5   8   2      387.61      400.51     20.66 o
   6   8   2      375.44      417.71     22.15 o
   7   8   2       14.77        8.43      4.45 o
   1   9   2       32.43       26.34      6.58 o
   2   9   2      603.99      669.33     28.15 o
   3   9   2      116.76      127.66     12.15 o
   4   9   2      246.06      267.27     17.76 o
   5   9   2       84.22       83.96     11.53 o
  -2  -8   3        0.79        1.90      2.11 o
  -1  -8   3      216.97      196.46     10.47 o
  -5  -7   3       19.44       22.75      6.47 o
  -4  -7   3      144.75      128.09      7.67 o
  -3  -7   3       55.72       51.86      5.60 o
  -2  -7   3      284.16      278.67     11.46 o
  -1  -7   3        2.56        1.86      2.00 o
   0  -7   3      424.97      487.28     16.22 o
   1  -7   3       28.84       21.04      5.95 o
   2  -7   3       63.91       57.67      9.51 o
  -6  -6   3      278.09      309.14     18.27 o
  -5  -6   3        1.66        0.00      2.40 o
  -4  -6   3        1.20        0.35      1.30 o
  -3  -6   3      512.57      544.41     14.97 o
  -2  -6   3       19.40       20.18      3.50 o
  -1  -6   3      155.24      148.17      7.71 o
   0  -6   3      194.07      189.36      9.06 o
   1  -6   3       86.75       77.75      9.40 o
   2  -6   3       76.35       78.48     10.46 o
   3  -6   3       44.49       37.69      7.91 o
  -6  -5   3      196.63      187.41     13.17 o
  -5  -5   3        7.39        8.98      3.31 o
  -4  -5   3      282.78      313.85     10.40 o
  -3  -5   3       52.26       46.77      4.46 o
  -2  -5   3      329.79      336.90     10.60 o
  -1  -5   3      100.71      102.52      9.60 o
   0  -5   3       11.83       12.99      2.63 o
   1  -5   3     1744.23     1857.45     31.60 o
   2  -5   3       23.88       20.69      3.46 o
   3  -5   3       19.25       14.87      4.47 o
   4  -5   3      345.65      364.05     20.78 o
  -7  -4   3       42.98       31.72      6.75 o
  -6  -4   3        0.58        0.00      1.99 o
  -5  -4   3      610.14      615.42     14.65 o
  -4  -4   3       58.78       57.69      5.25 o
  -3  -4   3      263.86      271.18      8.72 o
  -2  -4   3      587.74      644.86     14.06 o
  -1  -4   3       65.35       70.88     12.03 o
   0  -4   3      444.21      470.44     14.26 o
   1  -4   3       42.62       50.50      4.54 o
   2  -4   3     1706.07     1707.18     28.95 o
   3  -4   3      559.16      590.64     23.28 o
   4  -4   3        9.44       11.25      4.16 o
   5  -4   3      530.27      551.82     25.25 o
  -7  -3   3       17.24       13.06      3.28 o
  -6  -3   3      244.15      229.99     13.68 o
  -5  -3   3        1.76        1.97      1.32 o
  -4  -3   3       90.87       87.14      4.68 o
  -3  -3   3       60.57       54.33      2.73 o
  -2  -3   3      220.81      252.60      5.41 o
  -1  -3   3     1093.85     1135.13     21.96 o
   0  -3   3       19.58       15.48      1.22 o
   1  -3   3      333.85      303.14      6.11 o
   2  -3   3     1666.62     1723.22     33.41 o
   3  -3   3       58.38       62.39      4.91 o
   4  -3   3      300.65      341.12     17.05 o
   5  -3   3       89.78       77.43      9.55 o
   6  -3   3       60.65       36.01      7.45 o
  -7  -2   3      304.08      295.31     11.83 o
  -6  -2   3       23.91       16.82      4.60 o
  -5  -2   3      404.97      425.07     17.25 o
  -4  -2   3      618.27      594.14     18.68 o
  -3  -2   3      134.72      125.57      7.31 o
  -2  -2   3      429.49      368.08      8.19 o
  -1  -2   3      177.83      160.39      9.81 o
   0  -2   3     1152.30     1197.42     16.46 o
   1  -2   3      180.56      174.85      4.21 o
   2  -2   3      266.81      245.13      5.67 o
   3  -2   3     1128.58     1157.17     15.98 o
   4  -2   3       25.55       15.20      3.97 o
   5  -2   3       19.92       18.91      4.93 o
   6  -2   3      336.95      335.85     18.16 o
   7  -2   3        6.43        6.53      3.47 o
  -7  -1   3        0.46        0.66      3.13 o
  -6  -1   3      548.21      544.94     15.17 o
  -5  -1   3      602.70      595.29     14.38 o
  -4  -1   3      118.01      109.98      5.30 o
  -2  -1   3       17.54       18.98      2.01 o
  -1  -1   3     1216.52     1270.63     26.75 o
   0  -1   3      108.02      103.20      2.77 o
   1  -1   3      562.87      546.07      7.82 o
   2  -1   3      502.34      504.72      7.98 o
   3  -1   3       67.96       68.65      3.46 o
   4  -1   3      133.89      125.64     12.32 o
   5  -1   3      191.07      189.51     11.31 o
   6  -1   3      123.33       97.01      8.92 o
   7  -1   3      761.98      842.59     30.81 o
  -7   0   3      169.27      194.17     14.29 o
  -6   0   3       48.72       48.52      7.56 o
  -5   0   3        4.99        2.10      2.06 o
  -4   0   3      910.77      943.32     17.65 o
  -3   0   3      428.96      459.20     19.08 o
  -2   0   3      129.04      134.18      3.75 o
  -1   0   3       40.84       35.72      1.88 o
   0   0   3      231.58      198.59      7.12 o
   1   0   3      799.13      858.14     14.32 o
   2   0   3        5.96        5.23      1.78 o
   3   0   3      537.87      566.57      8.68 o
   4   0   3     2489.01     2582.42     36.62 o
   5   0   3       10.19       15.06      2.53 o
   6   0   3      529.71      543.38     21.34 o
   7   0   3      357.32      361.14     18.64 o
   8   0   3      321.44      287.04     18.14 o
  -6   1   3      100.75       91.31      9.85 o
  -5   1   3      343.81      351.53     16.21 o
  -4   1   3       49.83       56.57      6.25 o
  -3   1   3      219.16      256.39     10.82 o
  -2   1   3      159.01      153.75      7.38 o
  -1   1   3        0.61        1.23      0.73 o
   0   1   3     4934.30     4463.28     73.68 o
   1   1   3        1.47        2.72      1.20 o
   2   1   3      329.65      338.14      4.48 o
   3   1   3     1584.76     1578.83     14.56 o
   4   1   3       80.59       81.98      3.38 o
   5   1   3      970.24     1017.63     25.32 o
   6   1   3        1.79        1.42      1.24 o
   7   1   3      108.19      100.79      9.58 o
   8   1   3      279.15      248.27     16.62 o
  -6   2   3      329.92      372.55     19.51 o
  -5   2   3        8.53       10.94      3.92 o
  -4   2   3      175.83      166.65     10.18 o
  -3   2   3      465.79      458.23     15.77 o
  -2   2   3      315.62      297.43      8.33 o
  -1   2   3     2270.83     2029.89     55.15 o
   0   2   3     1417.10     1364.95     18.71 o
   1   2   3     2385.08     2403.54     28.90 o
   2   2   3      560.86      566.74     19.04 o
   3   2   3      368.02      380.74      6.75 o
   4   2   3      236.13      184.45      7.02 o
   5   2   3      160.64      144.77      5.15 o
   6   2   3        9.34        8.75      1.75 o
   7   2   3       35.28       31.03      4.17 o
   8   2   3       31.76       25.50      6.50 o
  -5   3   3       30.33       27.26      6.00 o
  -4   3   3      491.19      527.83     20.13 o
  -3   3   3      520.33      513.90     17.72 o
  -2   3   3     1507.21     1442.42     23.76 o
  -1   3   3       59.98       61.96      5.98 o
   0   3   3      681.70      714.31     13.01 o
   1   3   3     2896.91     3118.34     37.96 o
   2   3   3      199.57      174.72      8.20 o
   3   3   3      593.99      582.40     11.46 o
   4   3   3       36.12       36.26      3.11 o
   5   3   3        3.30        2.04      0.97 o
   6   3   3      237.57      236.85      8.97 o
   7   3   3       42.51       40.57      3.81 o
   8   3   3      394.09      431.53     21.82 o
  -5   4   3      226.15      249.04     11.26 o
  -4   4   3        9.38       12.90      2.84 o
  -3   4   3      668.04      686.79     16.78 o
  -2   4   3       70.42       71.70      4.65 o
  -1   4   3       51.52       47.62      3.90 o
   0   4   3       49.56       50.11      3.53 o
   1   4   3       10.93       19.59      2.37 o
   2   4   3     2398.75     2573.65     54.49 o
   3   4   3       92.19       95.19      4.58 o
   4   4   3      109.65      111.60      4.99 o
   5   4   3      376.19      351.29     10.14 o
   6   4   3       12.63       12.51      2.47 o
   7   4   3      491.98      484.21     14.39 o
   8   4   3       59.83       52.68      5.90 o
   9   4   3      102.21      112.71      8.02 o
  -4   5   3        2.36        1.44      1.91 o
  -3   5   3       93.63       83.02      9.32 o
  -2   5   3      106.33       99.51      9.06 o
  -1   5   3      180.86      164.57     12.00 o
   0   5   3       47.42       47.19      3.99 o
   1   5   3      865.97      885.86     16.98 o
   2   5   3      475.58      417.91     54.68 o
   3   5   3       23.73       17.03      6.74 o
   4   5   3      957.98      978.59     18.04 o
   5   5   3      321.57      330.40      9.93 o
   6   5   3      534.55      578.52     14.71 o
   7   5   3       42.82       40.76      4.71 o
   8   5   3        0.48        1.35      1.54 o
  -3   6   3       49.68       53.48      5.76 o
  -2   6   3      199.59      196.47      8.86 o
  -1   6   3       73.32       68.13      7.38 o
   0   6   3      573.65      607.19     14.77 o
   1   6   3        4.53        2.13      1.23 o
   2   6   3      205.56      211.83      7.65 o
   3   6   3     1393.59     1477.05     24.28 o
   4   6   3        5.91        5.38      1.52 o
   5   6   3      760.52      825.80     26.83 o
   6   6   3      148.03      129.44     11.56 o
   7   6   3       16.96       14.38      2.83 o
   8   6   3      128.42      125.65      7.61 o
  -2   7   3        0.31        0.35      2.91 o
  -1   7   3      494.85      585.86     24.22 o
   0   7   3       13.85       14.77      4.52 o
   1   7   3       47.58       46.03      7.27 o
   2   7   3      839.54      829.46     26.98 o
   3   7   3      203.63      188.90     11.89 o
   4   7   3      189.86      184.67     11.84 o
   5   7   3       15.80       13.05      4.14 o
   6   7   3      167.98      144.07     11.35 o
   7   7   3      335.98      293.84     17.38 o
   8   7   3        2.83        1.67      2.83 o
  -1   8   3       20.30       11.84      5.13 o
   0   8   3       99.41       93.47     10.82 o
   1   8   3      201.72      190.36     13.70 o
   2   8   3       35.31       28.63      6.05 o
   3   8   3      278.26      271.30     15.75 o
   4   8   3      188.21      189.34     13.03 o
   5   8   3        3.09        1.06      2.16 o
   6   8   3      342.41      391.42     20.85 o
   7   8   3       55.76       45.77      8.58 o
   1   9   3       63.03       64.15      9.78 o
   2   9   3        1.56        0.00      2.37 o
   3   9   3        4.20        5.61      3.46 o
   4   9   3       86.28       81.65     10.78 o
   5   9   3      211.80      214.66     15.58 o
   6   9   3        3.52        2.18      2.89 o
  -3  -7   4       66.73       75.76      8.26 o
  -2  -7   4      252.74      259.65     11.41 o
  -1  -7   4       25.22       14.96      3.42 o
   0  -7   4       55.06       48.93      6.18 o
   1  -7   4      343.60      365.82     15.97 o
  -5  -6   4       51.05       35.52      7.33 o
  -4  -6   4        3.24        2.90      4.29 o
  -3  -6   4      510.96      527.87     15.27 o
  -2  -6   4      271.71      266.69     10.71 o
  -1  -6   4       51.93       47.94      5.21 o
   0  -6   4      426.30      458.50     19.99 o
   1  -6   4      139.75      127.14      7.81 o
   2  -6   4      655.45      685.86     19.56 o
   3  -6   4      296.25      323.90     20.32 o
  -5  -5   4        0.37        1.07      2.55 o
  -4  -5   4      495.89      511.70     14.23 o
  -3  -5   4      135.24      133.70      6.98 o
  -2  -5   4       42.74       39.57      4.35 o
  -1  -5   4      870.27      905.05     19.33 o
   0  -5   4        1.18        1.24      1.41 o
   1  -5   4      325.84      300.16     14.30 o
   2  -5   4      166.05      156.80      8.36 o
   3  -5   4       87.69       69.00      9.84 o
   4  -5   4      283.85      315.44     19.43 o
  -5  -4   4      566.34      580.76     14.86 o
  -4  -4   4        9.72       10.88      2.28 o
  -3  -4   4        0.57        0.53      2.25 o
  -2  -4   4      301.74      303.88      9.56 o
  -1  -4   4       15.33       10.89      2.14 o
   0  -4   4      204.73      195.66      7.80 o
   1  -4   4       13.83        8.71      2.26 o
   2  -4   4        9.59        5.90      1.92 o
   3  -4   4      136.09      129.81      7.27 o
   4  -4   4        0.38        0.00      1.91 o
   5  -4   4      186.05      200.08     15.07 o
  -5  -3   4      160.93      134.90      6.47 o
  -4  -3   4        8.29        7.52      1.86 o
  -2  -3   4       49.15       35.51      4.90 o
  -1  -3   4       48.08       31.45      8.76 o
   1  -3   4        0.55        1.02      0.86 o
   2  -3   4      457.14      450.46     12.03 o
   3  -3   4        0.45        1.73      0.96 o
   4  -3   4      494.79      544.99     22.26 o
   5  -3   4      275.52      304.03     17.70 o
   6  -3   4        3.21        3.97      3.24 o
  -4  -2   4     1107.15     1221.50     32.79 o
  -3  -2   4       14.33       10.22      2.40 o
  -2  -2   4     1032.84     1078.07     14.37 o
  -1  -2   4      446.33      460.66      7.76 o
   0  -2   4        1.71        1.17      0.62 o
   1  -2   4      982.39     1041.70     13.64 o
   2  -2   4      176.92      192.98      5.18 o
   3  -2   4     1021.47     1053.09     15.43 o
   4  -2   4      174.00      180.30      5.96 o
   5  -2   4       11.42        9.10      3.43 o
   6  -2   4      420.94      423.56     20.74 o
   7  -2   4       37.81       36.58      7.65 o
  -5  -1   4      296.70      318.04     18.48 o
  -4  -1   4       85.73       82.10      4.05 o
  -3  -1   4      802.20      833.40     20.77 o
  -2  -1   4      582.42      610.72     11.66 o
  -1  -1   4      440.96      465.96      8.90 o
   0  -1   4     1089.68     1085.76     12.96 o
   1  -1   4       13.31       15.07      1.70 o
   2  -1   4      286.10      275.46      5.86 o
   3  -1   4       79.37       71.76      3.86 o
   4  -1   4       11.82        4.70      2.85 o
   5  -1   4      801.42      827.02     18.21 o
   6  -1   4       40.10       28.32      6.04 o
   7  -1   4       18.58       14.12      4.96 o
  -5   0   4       15.76       12.26      3.73 o
  -4   0   4      572.26      619.20     20.09 o
  -3   0   4      411.27      441.19      8.65 o
  -2   0   4       74.20       66.40      2.71 o
  -1   0   4     1960.69     1914.31     24.45 o
   0   0   4      294.30      323.80      5.77 o
   1   0   4       38.97       29.51      1.57 o
   2   0   4        1.27        0.53      0.59 o
   3   0   4       35.96       12.24      2.29 o
   4   0   4      817.62      807.58     12.26 o
   5   0   4       12.47        8.47      2.08 o
   6   0   4      261.00      258.46      9.88 o
   7   0   4      154.61      142.19     11.69 o
   8   0   4       35.20       29.82      6.60 o
  -5   1   4      197.02      195.97     12.03 o
  -4   1   4       60.25       62.46      5.19 o
  -3   1   4      125.69      123.69      5.81 o
  -2   1   4      957.48      914.28     22.00 o
  -1   1   4       31.83       22.85      1.81 o
   0   1   4     1284.16     1236.57     27.01 o
   1   1   4      983.33     1000.89     22.94 o
   2   1   4      389.94      423.07      9.03 o
   3   1   4     1987.27     2088.05     21.88 o
   4   1   4        1.50        1.33      0.62 o
   5   1   4       77.75       67.09     11.13 o
   6   1   4      344.25      346.42     11.43 o
   7   1   4       27.70       26.22      4.09 o
   8   1   4      128.13      106.60     11.75 o
  -5   2   4       18.35       14.95      4.84 o
  -4   2   4        3.97        2.40      2.37 o
  -3   2   4     1197.25     1253.25     22.75 o
  -2   2   4      261.06      267.15      8.01 o
  -1   2   4      148.15      126.38      4.62 o
   0   2   4     1654.13     1609.02     37.54 o
   1   2   4     1832.66     2123.31     40.18 o
   2   2   4     2315.18     2504.99     33.04 o
   3   2   4      222.61      246.50      4.87 o
   4   2   4      664.12      687.29     10.91 o
   5   2   4      386.39      381.99      8.46 o
   6   2   4      102.03       81.98      4.19 o
   7   2   4      534.24      560.75     16.00 o
   8   2   4       24.81       22.44      4.08 o
  -5   3   4       14.23       11.01      4.28 o
  -4   3   4      241.24      248.36     11.87 o
  -3   3   4       26.99       18.55      4.42 o
  -2   3   4      659.16      646.99     14.41 o
  -1   3   4      964.99      909.41     16.44 o
   0   3   4        0.56        7.83      1.96 o
   1   3   4     1574.02     1585.99     21.95 o
   2   3   4        4.04        4.10      0.98 o
   3   3   4      346.63      365.22      8.80 o
   4   3   4      761.23      777.21     14.99 o
   5   3   4        3.48        2.78      1.12 o
   6   3   4      364.99      370.11     15.98 o
   7   3   4        6.48        3.94      1.36 o
   8   3   4       32.26       27.82      3.43 o
  -4   4   4       60.38       57.31     12.20 o
  -3   4   4        6.54        6.16      1.96 o
  -2   4   4       91.51       87.30     13.89 o
  -1   4   4        6.81        5.46      1.62 o
   0   4   4       60.44       53.97      4.83 o
   1   4   4       30.10       26.54      2.68 o
   2   4   4      380.53      383.15      9.16 o
   3   4   4       78.82       66.79      3.70 o
   4   4   4        3.01        4.31      1.36 o
   5   4   4     1138.40     1161.66     21.04 o
   6   4   4       79.50       89.78      5.34 o
   7   4   4       16.18       16.01      3.03 o
   8   4   4      321.26      307.30      9.85 o
   9   4   4       15.96       11.28      3.09 o
  -4   5   4      124.68      122.09      7.73 o
  -3   5   4       62.91       60.78      5.72 o
  -2   5   4      104.62       98.65      6.06 o
  -1   5   4      229.60      240.49      9.02 o
   0   5   4       10.61       15.48      2.57 o
   1   5   4       78.33       74.51      4.39 o
   2   5   4      964.44      930.95     16.92 o
   3   5   4       94.38       87.03      4.50 o
   4   5   4     1255.90     1295.56     22.23 o
   5   5   4      199.97      200.02      7.70 o
   6   5   4      317.36      290.94     10.03 o
   7   5   4      939.67      868.32     19.93 o
   8   5   4       42.92       37.58      7.67 o
  -3   6   4       14.82        9.16      2.92 o
  -2   6   4      397.46      442.34     14.11 o
  -1   6   4       21.78       28.46      6.36 o
   0   6   4      339.34      367.86     11.53 o
   1   6   4      331.74      330.71     10.41 o
   2   6   4      137.80      138.55      6.13 o
   3   6   4     1777.59     1915.14     29.60 o
   4   6   4       82.73       93.34      5.13 o
   5   6   4      344.81      335.70     10.48 o
   6   6   4      675.96      686.53     16.66 o
   7   6   4       28.63       19.37      3.29 o
   8   6   4      207.95      206.15      9.84 o
  -2   7   4       68.62       71.12      6.62 o
  -1   7   4      156.88      164.68     10.75 o
   0   7   4      296.58      327.54     11.25 o
   1   7   4       27.59       28.31      3.86 o
   3   7   4        1.89        1.17      1.53 o
   4   7   4       89.67       79.10      6.25 o
   5   7   4      327.57      337.42     16.15 o
   6   7   4       30.61       22.05      5.15 o
   7   7   4       50.44       46.72      7.93 o
   8   7   4       28.09       15.15      4.84 o
  -1   8   4      156.09      142.36     12.42 o
   0   8   4        3.34        3.31      2.93 o
   1   8   4      131.54      138.09     11.39 o
   2   8   4       57.58       48.26      7.44 o
   3   8   4       17.40       18.00      4.77 o
   4   8   4       82.69       73.60      8.78 o
   5   8   4      104.17      102.22      9.80 o
   6   8   4      188.28      192.18     13.86 o
   7   8   4       18.98       24.53      6.14 o
   1   9   4        2.06        1.85      2.99 o
   2   9   4      136.63      136.77     11.78 o
   3   9   4       62.11       63.21      9.34 o
   4   9   4       27.15       43.61      8.15 o
   5   9   4      194.66      197.91     14.40 o
   6   9   4       97.20      122.47     12.92 o
  -3  -6   5        9.95        8.24      3.89 o
  -2  -6   5       72.14       75.80      6.56 o
  -1  -6   5        0.35        0.30      1.58 o
   0  -6   5      932.95      936.74     27.37 o
   1  -6   5       81.85       78.13     11.29 o
   2  -6   5        3.33        1.72      1.61 o
  -5  -5   5       31.06       26.19      5.36 o
  -4  -5   5       83.37       78.70      8.59 o
  -3  -5   5      257.22      249.56     13.91 o
  -2  -5   5        7.22        5.16      2.18 o
  -1  -5   5      401.47      411.60     12.76 o
   0  -5   5        2.16        0.64      1.55 o
   1  -5   5       54.87       57.96      5.66 o
   2  -5   5       36.46       38.14      4.94 o
   3  -5   5       67.85       61.50      6.63 o
   4  -5   5      224.65      239.67     17.35 o
  -5  -4   5      217.92      205.79     12.43 o
  -4  -4   5      475.86      439.25     18.09 o
  -3  -4   5      191.56      181.14     10.94 o
  -2  -4   5      489.08      457.05     12.50 o
  -1  -4   5       44.85       27.46      6.34 o
   0  -4   5       49.17       28.24      8.93 o
   1  -4   5      384.96      391.88     11.95 o
   2  -4   5        1.97        2.73      1.42 o
   3  -4   5       86.37       94.47      7.01 o
   4  -4   5      113.21      125.46      7.78 o
   5  -4   5       20.18       15.90      5.56 o
  -5  -3   5      389.44      374.53     16.36 o
  -4  -3   5        1.69        0.00      1.39 o
  -3  -3   5      316.13      301.68     13.73 o
  -2  -3   5       12.37       13.89      3.69 o
  -1  -3   5       57.57       57.64      4.06 o
   0  -3   5      476.29      498.02     12.17 o
   1  -3   5       45.90       37.40      3.71 o
   2  -3   5      741.18      748.63     22.34 o
   3  -3   5       34.61       35.35      4.25 o
   4  -3   5        9.43        6.49      2.07 o
   5  -3   5      668.99      732.77     28.84 o
   6  -3   5       36.18       30.67      7.41 o
  -4  -2   5      113.19      121.02      9.21 o
  -3  -2   5        5.35        3.92      1.34 o
  -2  -2   5      422.20      432.11     10.68 o
  -1  -2   5     1114.13     1140.51     14.98 o
   0  -2   5       29.37       32.88      3.01 o
   1  -2   5      767.01      782.91     13.48 o
   2  -2   5      146.91      136.55      4.51 o
   3  -2   5       16.01       11.16      1.71 o
   4  -2   5      271.07      277.39      9.55 o
   5  -2   5      163.35      169.64      8.00 o
   6  -2   5      513.08      524.10     23.51 o
  -6  -1   5        6.86        4.53      4.00 o
  -5  -1   5      110.95      149.07     12.30 o
  -4  -1   5      144.23      162.22     11.59 o
  -3  -1   5      302.42      316.73     14.52 o
  -2  -1   5      971.12     1016.14     26.09 o
  -1  -1   5       69.69       65.80      4.85 o
   0  -1   5     1171.55     1232.85     16.34 o
   1  -1   5      570.05      599.62      9.37 o
   2  -1   5       91.94       93.30      3.51 o
   3  -1   5     1367.80     1337.76     23.18 o
   4  -1   5       26.98       25.16      2.52 o
   5  -1   5       24.60       22.65      2.93 o
   6  -1   5       24.71       24.66      3.78 o
   7  -1   5       17.87       21.26      6.11 o
  -5   0   5      191.80      222.83     15.64 o
  -4   0   5      210.90      218.14     14.16 o
  -3   0   5      789.80      857.47     27.29 o
  -2   0   5       20.62       23.13      4.30 o
  -1   0   5     1687.31     1644.85     35.54 o
   0   0   5      144.46      146.78      7.67 o
   1   0   5      232.41      286.82      7.28 o
   2   0   5     2375.50     2547.29     26.31 o
   3   0   5       25.50       27.03      2.15 o
   4   0   5      130.57      113.98     12.34 o
   5   0   5       80.48       72.61      4.66 o
   6   0   5        7.34        6.26      1.89 o
   7   0   5      553.10      562.31     16.47 o
   8   0   5        1.86        2.32      3.33 o
  -5   1   5       92.52       99.89     11.67 o
  -4   1   5      129.36      136.81     11.51 o
  -3   1   5        2.24        2.81      2.21 o
  -2   1   5      579.67      600.98     21.17 o
  -1   1   5      235.05      231.78     11.20 o
   0   1   5      181.78      169.47      8.54 o
   1   1   5      655.04      638.80     18.20 o
   2   1   5        1.42        0.46      0.50 o
   3   1   5      329.53      327.44      6.45 o
   4   1   5      634.19      640.60     10.23 o
   5   1   5      158.04      147.93      6.58 o
   6   1   5      589.03      583.98     15.25 o
   7   1   5       18.23       20.68      3.65 o
   8   1   5       96.43       73.36      6.93 o
  -5   2   5       97.24      116.28     11.73 o
  -4   2   5        3.46        1.65      2.07 o
  -3   2   5       30.46       22.50      5.21 o
  -2   2   5       12.75        7.39      2.91 o
  -1   2   5        4.51        7.52      2.70 o
   0   2   5     1354.92     1223.79     29.55 o
   1   2   5      290.68      300.01     12.13 o
   2   2   5      291.44      288.08      6.35 o
   3   2   5     1268.72     1339.57     13.33 o
   4   2   5      443.14      481.56      7.07 o
   5   2   5     1279.15     1364.36     18.65 o
   6   2   5       10.69        6.90      1.90 o
   7   2   5      273.18      298.04     11.33 o
   8   2   5       92.14       91.27     10.54 o
  -4   3   5      250.96      272.18     17.10 o
  -3   3   5        4.61        3.96      2.66 o
  -2   3   5        9.80       12.80      3.97 o
  -1   3   5      209.98      203.18     11.81 o
   0   3   5        0.88        0.30      1.06 o
   1   3   5     1374.29     1385.25     19.58 o
   2   3   5      499.87      508.72      9.98 o
   3   3   5      295.65      330.49      8.26 o
   4   3   5      763.52      781.43     15.15 o
   5   3   5        0.51        1.45      0.99 o
   6   3   5      306.67      290.67      8.04 o
   7   3   5      211.09      200.36      7.17 o
   8   3   5       35.83       33.48      4.33 o
  -4   4   5       82.13       74.16     10.01 o
  -3   4   5      320.60      330.36     18.25 o
  -2   4   5      432.93      453.15     20.28 o
  -1   4   5        5.98        3.81      2.18 o
   0   4   5      577.31      545.41     18.39 o
   1   4   5      925.83      973.55     41.51 o
   2   4   5        7.49        4.65      1.22 o
   3   4   5      407.72      394.63     12.39 o
   4   4   5      196.37      204.17      7.26 o
   5   4   5      476.95      474.03     20.61 o
   6   4   5      293.19      304.31     10.35 o
   7   4   5       18.28       11.33      3.54 o
   8   4   5      802.38      837.58     17.02 o
  -3   5   5      528.82      581.58     25.37 o
  -2   5   5       94.34      102.41      9.67 o
  -1   5   5      409.79      413.33     18.82 o
   0   5   5       51.40       47.44      6.68 o
   1   5   5       14.08       13.33      2.30 o
   2   5   5      573.05      569.20     12.61 o
   3   5   5       29.15       19.48      2.64 o
   4   5   5      779.48      821.71     17.12 o
   5   5   5      651.07      683.17     15.92 o
   6   5   5       14.68       17.26      2.99 o
   7   5   5      425.89      432.64     13.52 o
   8   5   5        7.62        2.07      2.30 o
  -2   6   5      317.58      362.40     19.26 o
  -1   6   5       35.35       23.30      5.36 o
   0   6   5        7.52        6.00      1.98 o
   1   6   5      421.48      440.77     12.37 o
   2   6   5       76.59       76.84      4.67 o
   3   6   5       24.95       23.11      3.10 o
   4   6   5        8.47        8.03      1.94 o
   5   6   5      107.84      111.93      6.06 o
   6   6   5      396.60      427.72     12.95 o
   7   6   5        7.74        2.81      1.64 o
   8   6   5       90.29       82.91      6.80 o
  -1   7   5       25.84       22.86      5.56 o
   0   7   5      330.71      332.40     16.30 o
   1   7   5        5.94        6.07      2.15 o
   2   7   5      200.44      199.09     11.57 o
   3   7   5      163.55      160.06      7.46 o
   4   7   5      218.98      206.78      8.47 o
   5   7   5      198.58      215.52      8.95 o
   6   7   5       26.35       21.83      3.46 o
   7   7   5       79.80       66.87      5.97 o
   8   7   5      108.23      119.40      7.82 o
   1   8   5       54.34       60.27      8.33 o
   2   8   5      188.85      170.19     11.67 o
   3   8   5      120.97      125.15     10.16 o
   4   8   5      192.20      194.06     12.53 o
   5   8   5       35.48       25.43      5.85 o
   6   8   5      256.97      257.29     15.50 o
   7   8   5       97.87       96.11     10.85 o
   2   9   5        3.17        0.44      2.55 o
   3   9   5      374.50      401.67     20.21 o
   4   9   5      148.01      134.03     11.36 o
   5   9   5       27.85       26.64      6.46 o
   6   9   5      101.02      107.81     12.01 o
  -1  -6   6       34.25       22.19      5.98 o
   0  -6   6        9.01       10.88      4.53 o
  -3  -5   6      601.61      633.36     24.49 o
  -2  -5   6       25.45       29.12      5.95 o
  -1  -5   6       47.17       26.91      5.78 o
   0  -5   6      120.30      123.81     10.57 o
   1  -5   6       86.09       90.60      9.93 o
   2  -5   6      380.12      398.85     19.94 o
   3  -5   6        4.41        1.57      1.88 o
  -4  -4   6      181.43      158.11     11.38 o
  -3  -4   6       30.54       17.67      4.53 o
  -2  -4   6      170.17      167.49     11.33 o
  -1  -4   6      570.87      577.33     21.95 o
   0  -4   6       75.37       69.78      8.21 o
   1  -4   6      522.68      514.86     20.73 o
   2  -4   6       34.55       35.15      6.41 o
   3  -4   6        4.46        3.87      1.84 o
   4  -4   6      149.05      170.75     28.59 o
  -5  -3   6      308.12      325.37     16.44 o
  -4  -3   6       78.55       55.63      7.48 o
  -3  -3   6      182.57      179.11     11.36 o
  -2  -3   6      612.21      653.33     23.07 o
  -1  -3   6        0.96        2.13      1.85 o
   0  -3   6      166.55      163.23     10.45 o
   1  -3   6        6.80        2.72      1.86 o
   2  -3   6      188.76      182.06     11.21 o
   3  -3   6      130.97      119.82      6.76 o
   4  -3   6        8.21        9.15      2.74 o
   5  -3   6      310.95      324.76     17.84 o
  -5  -2   6       22.72       16.33      4.54 o
  -4  -2   6      117.33       96.85      8.43 o
  -3  -2   6      181.90      167.85     11.01 o
  -2  -2   6       35.19       34.77      5.59 o
  -1  -2   6      211.72      205.03     11.31 o
   0  -2   6        1.04        0.00      1.02 o
   1  -2   6      500.47      545.96     18.80 o
   2  -2   6     1623.72     1697.40     38.28 o
   3  -2   6       92.19      101.14      5.63 o
   4  -2   6      344.31      362.75      9.18 o
   5  -2   6        6.30        6.49      1.94 o
   6  -2   6        4.46        7.27      4.41 o
  -5  -1   6      181.53      242.81     16.75 o
  -4  -1   6      340.42      432.70     20.28 o
  -3  -1   6      160.61      155.94     10.57 o
  -2  -1   6      710.33      712.02     21.90 o
  -1  -1   6      891.03      927.28     31.66 o
   0  -1   6      776.00      779.27     15.41 o
   1  -1   6      897.10      953.09     17.49 o
   2  -1   6      146.96      152.62      6.04 o
   3  -1   6     1385.20     1449.20     24.49 o
   4  -1   6        3.15        3.74      1.37 o
   5  -1   6       40.49       36.01      4.20 o
   6  -1   6      456.31      527.31     15.53 o
   7  -1   6        1.96        1.46      2.36 o
  -5   0   6       88.70      120.95     13.34 o
  -4   0   6        9.04       10.29      4.28 o
  -3   0   6      344.02      395.25     18.45 o
  -2   0   6       23.27       27.41      4.99 o
  -1   0   6     1015.30      973.33     25.64 o
   0   0   6      662.81      643.88     19.26 o
   1   0   6      112.23      103.27      5.04 o
   2   0   6      285.40      271.92      8.60 o
   3   0   6       70.41       60.82      3.83 o
   4   0   6      145.62      144.72      6.30 o
   5   0   6      541.69      570.33     14.56 o
   6   0   6       10.25        8.84      2.33 o
   7   0   6       33.00       37.48      8.38 o
  -5   1   6        1.89        4.64      3.85 o
  -4   1   6      534.62      627.29     27.45 o
  -3   1   6       96.52      102.54      9.67 o
  -2   1   6      216.10      232.45     13.43 o
  -1   1   6        1.55        2.27      1.76 o
   0   1   6        2.71        0.55      1.16 o
   1   1   6      115.27       97.96      6.80 o
   2   1   6       10.65       12.27      3.20 o
   3   1   6      241.75      208.11     28.37 o
   4   1   6     1043.73     1113.92     16.13 o
   6   1   6      187.69      192.85      8.42 o
   7   1   6      248.58      238.76     16.59 o
   8   1   6       61.22       42.62      6.01 o
  -4   2   6        0.51        1.60      2.68 o
  -3   2   6       55.17       54.81      8.64 o
  -2   2   6       51.95       56.43      7.89 o
  -1   2   6      396.05      373.27     16.54 o
   0   2   6      771.03      721.42     22.16 o
   1   2   6      170.89      149.43      8.85 o
   2   2   6      149.11      165.17      9.69 o
   3   2   6      885.26      908.76     16.37 o
   4   2   6       23.94       29.63      2.31 o
   5   2   6      728.51      778.08     16.62 o
   6   2   6      299.10      307.18     10.61 o
   7   2   6      522.58      555.41     15.88 o
   8   2   6      572.77      626.14     18.64 o
  -4   3   6        8.12        3.55      3.84 o
  -3   3   6      469.40      511.06     24.11 o
  -2   3   6      328.91      333.22     17.96 o
  -1   3   6      445.53      456.06     19.41 o
   0   3   6      197.43      170.57     10.27 o
   1   3   6      725.81      704.58     22.28 o
   2   3   6      352.09      371.89     15.69 o
   3   3   6        2.43        1.17      1.33 o
   4   3   6     1946.71     2110.56     24.15 o
   5   3   6     1411.44     1512.70     19.97 o
   6   3   6       53.31       57.43      4.00 o
   7   3   6      251.92      260.25      8.32 o
   8   3   6       18.25       14.04      3.24 o
  -3   4   6       49.48       54.02      9.00 o
  -2   4   6      795.90      874.71     31.72 o
  -1   4   6      273.30      255.38     14.80 o
   0   4   6       18.36       15.21      3.85 o
   1   4   6      776.50      754.13     24.28 o
   2   4   6        3.99        4.58      2.07 o
   3   4   6      384.10      414.30     17.31 o
   4   4   6      111.37      109.23      5.18 o
   5   4   6        6.10        6.96      1.75 o
   6   4   6      201.84      218.77      8.78 o
   7   4   6      131.58      118.63      7.40 o
   8   4   6      193.46      206.37      7.90 o
  -3   5   6      168.74      199.03     15.28 o
  -2   5   6       30.20       24.98      6.22 o
  -1   5   6       69.97       77.77      9.35 o
   0   5   6       98.59       94.41      8.42 o
   1   5   6        0.48        2.42      1.85 o
   2   5   6      864.43      844.69     26.08 o
   3   5   6       93.36       70.30      7.04 o
   4   5   6      544.11      524.39     23.62 o
   5   5   6       65.17       64.40      4.74 o
   6   5   6        8.94        7.91      2.08 o
   7   5   6      154.31      153.62      7.92 o
   8   5   6       72.43       70.83      8.75 o
  -2   6   6       30.82       38.81      7.77 o
  -1   6   6      223.05      217.66     14.81 o
   0   6   6        3.43        3.71      2.47 o
   1   6   6       58.63       60.52      7.69 o
   2   6   6       48.32       43.79      6.50 o
   3   6   6       10.25       18.76      4.51 o
   4   6   6      273.82      257.63      9.25 o
   5   6   6        4.65        4.36      2.13 o
   6   6   6      353.12      351.10     11.64 o
   7   6   6      258.84      233.08      9.89 o
   8   6   6        1.58        0.00      1.53 o
  -1   7   6       31.28       29.28      6.48 o
   0   7   6      271.23      285.03     16.29 o
   1   7   6       14.11       12.66      4.03 o
   2   7   6       73.34       69.98      8.22 o
   3   7   6     1595.00     1791.39     45.19 o
   4   7   6      124.20      121.13      9.88 o
   5   7   6      309.96      313.89     11.06 o
   6   7   6      146.47      146.07      9.43 o
   7   7   6       20.30       24.88      3.96 o
   8   7   6      144.19      146.21     11.03 o
   1   8   6      235.57      213.02     14.07 o
   2   8   6      376.39      377.27     18.15 o
   3   8   6       35.53       28.95      5.79 o
   4   8   6      255.93      254.94     14.75 o
   5   8   6       62.35       59.63      5.56 o
   6   8   6        3.79        1.85      2.58 o
   7   8   6      172.36      204.41     14.17 o
  -1  -5   7       16.40       13.04      4.50 o
   0  -5   7      486.06      473.84     22.32 o
   1  -5   7       36.51       40.35      6.97 o
  -3  -4   7      125.51      115.28     10.21 o
  -2  -4   7      105.61       82.34      9.61 o
  -1  -4   7      508.53      585.77     23.69 o
   0  -4   7       42.85       41.40      7.17 o
   1  -4   7      285.01      260.31     15.09 o
   2  -4   7      412.20      395.26     19.06 o
   3  -4   7       37.72       18.00      5.16 o
  -3  -3   7       34.07       27.68      5.64 o
  -2  -3   7      441.41      474.94     20.70 o
  -1  -3   7       29.19       22.46      5.00 o
   0  -3   7      282.96      273.49     14.80 o
   1  -3   7      389.28      397.75     18.17 o
   2  -3   7      142.27      131.71     10.06 o
   3  -3   7      230.19      211.07     13.07 o
   4  -3   7        0.63        4.15      2.35 o
  -4  -2   7        9.19        8.39      3.63 o
  -3  -2   7       95.32      108.09      9.38 o
  -2  -2   7        5.96        6.50      3.16 o
  -1  -2   7      558.92      514.37     20.17 o
   0  -2   7      661.49      700.19     23.93 o
   1  -2   7       56.69       51.99      6.83 o
   2  -2   7      253.90      267.50     13.87 o
   3  -2   7       12.93        8.48      2.99 o
   4  -2   7      206.84      195.15     12.05 o
  -3  -1   7       19.46       20.34      4.92 o
  -2  -1   7       91.04       78.41      6.19 o
  -1  -1   7       19.30       16.78      2.81 o
   0  -1   7       48.94       43.07      4.12 o
   1  -1   7      356.63      357.33     10.52 o
   2  -1   7       15.72       14.91      2.50 o
   3  -1   7      591.35      634.86     14.64 o
   4  -1   7      311.55      336.76     10.49 o
   5  -1   7       20.68       26.43      5.11 o
   6  -1   7      405.16      435.59     19.68 o
  -4   0   7       18.81       21.51      6.00 o
  -3   0   7      246.17      272.75     15.95 o
  -2   0   7        1.23        4.04      2.56 o
  -1   0   7      167.81      164.46     10.03 o
   0   0   7      413.97      402.50     15.41 o
   1   0   7      256.79      282.33     11.09 o
   2   0   7      259.04      288.98      9.22 o
   3   0   7      397.22      413.31     11.15 o
   4   0   7        1.48        0.70      1.04 o
   5   0   7      158.12      175.68     11.07 o
   6   0   7        3.88        2.36      2.10 o
   7   0   7      101.47      111.23     10.30 o
  -4   1   7       71.46       78.56     11.33 o
  -3   1   7      186.07      205.84     14.85 o
  -2   1   7       36.11       35.30      6.48 o
  -1   1   7     1191.50     1135.80     31.11 o
   0   1   7       56.77       54.67      6.39 o
   1   1   7       89.64       94.02      7.25 o
   2   1   7      191.20      218.87      8.00 o
   3   1   7       53.95       38.93      6.03 o
   4   1   7      724.99      758.37     20.33 o
   5   1   7       71.34       56.11      7.09 o
   6   1   7      376.02      382.34     17.80 o
   7   1   7      509.50      547.15     23.00 o
  -3   2   7       94.79      117.37     12.78 o
  -2   2   7     1084.72     1222.17     37.73 o
  -1   2   7       42.64       43.89      6.71 o
   0   2   7      114.38      104.97      8.38 o
   1   2   7       76.18       73.54      6.57 o
   2   2   7        0.55        0.90      1.28 o
   3   2   7      488.17      514.73     12.58 o
   4   2   7      154.28      149.73      6.29 o
   5   2   7      654.62      679.47     23.76 o
   6   2   7      431.25      474.33     20.31 o
   7   2   7        2.35        2.96      2.38 o
   8   2   7      194.18      174.88     13.53 o
  -3   3   7      274.78      333.43     20.69 o
  -2   3   7        2.27        2.91      3.04 o
  -1   3   7       13.38       10.68      3.77 o
   0   3   7      415.71      400.90     17.76 o
   1   3   7       41.85       41.62      6.01 o
   2   3   7      768.40      790.91     25.51 o
   3   3   7      192.00      194.46     11.48 o
   4   3   7        4.77        2.44      1.92 o
   5   3   7       66.70       67.89      8.29 o
   6   3   7       49.03       49.42      7.41 o
   7   3   7      519.36      520.09     22.49 o
   8   3   7       97.42      109.90     10.64 o
  -3   4   7        0.98        4.41      3.86 o
  -2   4   7      115.46      130.93     12.10 o
  -1   4   7      384.09      397.45     20.30 o
   0   4   7       18.58       19.33      4.66 o
   1   4   7      909.17      934.44     29.07 o
   2   4   7       18.92       18.46      4.31 o
   3   4   7       55.86       62.69      7.62 o
   4   4   7       39.28       43.99      6.81 o
   5   4   7      173.42      183.61     12.24 o
   6   4   7      423.98      425.27     19.54 o
   7   4   7       28.13       27.13      6.10 o
   8   4   7        4.65        6.57      3.01 o
  -2   5   7      353.75      424.59     22.77 o
  -1   5   7       69.71       77.22     10.22 o
   0   5   7      320.49      284.89     16.06 o
   1   5   7       22.24       18.98      4.79 o
   2   5   7       10.75       12.20      3.71 o
   3   5   7      173.39      169.57     11.44 o
   4   5   7      225.49      224.18     13.61 o
   5   5   7      519.47      547.35     22.47 o
   6   5   7        1.96        2.27      2.10 o
   7   5   7        7.86        6.38      3.36 o
   8   5   7      224.12      234.41     15.50 o
  -1   6   7      181.25      207.84     14.99 o
   0   6   7       24.97       21.98      5.78 o
   1   6   7       55.80       42.89      7.22 o
   2   6   7      619.63      575.17     22.59 o
   3   6   7       26.10       23.83      5.52 o
   4   6   7      671.88      713.69     26.16 o
   5   6   7       86.51       77.48      9.11 o
   6   6   7        5.68        4.79      3.25 o
   7   6   7      448.05      499.27     22.86 o
   8   6   7       29.54       32.29      6.57 o
   0   7   7       73.95       66.38      9.36 o
   1   7   7      381.93      369.28     19.26 o
   2   7   7      114.54       93.67      8.95 o
   3   7   7      258.63      240.21     15.01 o
   4   7   7        4.62        1.49      2.24 o
   5   7   7      268.10      243.60     14.87 o
   6   7   7      594.31      658.22     27.03 o
   7   7   7       12.30        9.84      3.86 o
   2   8   7      106.06       98.92      9.74 o
   3   8   7      151.06      131.04     11.43 o
   4   8   7       99.97      106.60     10.05 o
   5   8   7      388.09      428.25     20.53 o
   6   8   7        8.84        5.62      3.96 o
   0  -4   8      297.69      275.47     16.78 o
   1  -4   8      294.21      307.86     17.44 o
  -2  -3   8      202.22      236.63     15.22 o
  -1  -3   8       42.47       31.83      6.38 o
   0  -3   8       65.10       53.85      8.13 o
   1  -3   8      345.29      352.91     18.33 o
   2  -3   8       46.63       49.09      7.58 o
   3  -3   8       49.56       47.09      7.73 o
  -2  -2   8       25.74       21.93      5.40 o
  -1  -2   8      159.95      162.17     11.94 o
   0  -2   8        0.90        1.69      2.38 o
   1  -2   8       61.05       61.81      8.03 o
   2  -2   8      418.94      410.61     18.67 o
   3  -2   8       29.72       30.71      5.91 o
   4  -2   8        9.49       12.89      3.97 o
  -3  -1   8       12.92        5.81      3.44 o
  -2  -1   8       25.35       24.01      5.34 o
  -1  -1   8       90.72       79.71      9.04 o
   0  -1   8       65.09       68.90      8.20 o
   1  -1   8      328.19      332.32     16.40 o
   2  -1   8      198.41      194.42     11.85 o
   3  -1   8        0.79        0.00      1.43 o
   4  -1   8      240.13      233.92     12.96 o
  -3   0   8        1.19        2.24      2.63 o
  -2   0   8      528.47      525.53     21.24 o
  -1   0   8      490.39      501.80     19.68 o
   0   0   8      523.65      496.07     13.57 o
   1   0   8       54.78       51.01      4.69 o
   2   0   8        8.43       10.87      4.10 o
   3   0   8     1068.07     1167.85     22.26 o
   4   0   8       36.38       33.79      3.93 o
   5   0   8      471.34      506.58     20.62 o
   6   0   8      629.47      656.75     24.89 o
  -3   1   8      616.14      792.63     31.88 o
  -2   1   8       20.38       17.74      5.00 o
  -1   1   8      709.07      771.72     26.63 o
   0   1   8      154.48      145.03      9.91 o
   1   1   8        9.52       14.13      3.98 o
   2   1   8      973.02      992.69     20.13 o
   3   1   8       69.37       72.77      4.77 o
   4   1   8       76.77       58.86     10.72 o
   5   1   8        1.65        4.45      2.60 o
   6   1   8        3.83        4.58      2.65 o
   7   1   8      193.42      206.16     14.08 o
  -3   2   8       80.28       91.71     12.18 o
  -2   2   8       34.66       42.86      8.14 o
  -1   2   8       11.48        8.90      3.51 o
   0   2   8      188.64      179.66     11.75 o
   1   2   8      447.16      400.28     17.05 o
   2   2   8       31.68       26.60      5.08 o
   3   2   8       49.72       41.79      4.19 o
   4   2   8       34.97       41.48      6.61 o
   5   2   8      404.51      457.00     20.06 o
   6   2   8       42.42       43.34      7.37 o
   7   2   8      108.41       98.91      9.77 o
  -2   3   8      139.69      159.40     14.04 o
  -1   3   8       15.08       17.43      5.01 o
   0   3   8      605.73      598.23     23.72 o
   1   3   8       30.57       18.27      4.46 o
   2   3   8        1.30        6.01      2.79 o
   3   3   8      179.40      163.24     11.07 o
   4   3   8       71.40       64.31      8.02 o
   5   3   8      587.76      655.02     25.25 o
   6   3   8        3.80        3.80      2.75 o
   7   3   8      225.32      234.74     15.30 o
  -2   4   8       65.90       67.81     11.11 o
  -1   4   8      181.51      173.48     13.37 o
   0   4   8        1.08        1.90      2.05 o
   1   4   8      642.85      561.46     22.50 o
   2   4   8      301.52      294.44     15.72 o
   3   4   8       69.34       70.57      8.52 o
   4   4   8     1373.41     1474.55     40.77 o
   5   4   8      399.65      411.58     19.84 o
   6   4   8       44.77       44.18      7.61 o
   7   4   8       20.96        9.43      3.88 o
  -1   5   8        0.62        2.14      2.40 o
   0   5   8      195.19      173.58     13.60 o
   1   5   8      785.29      710.15     27.03 o
   2   5   8      222.25      194.54     12.87 o
   3   5   8      406.50      381.27     18.57 o
   4   5   8       14.23       14.34      4.40 o
   5   5   8       97.34      100.78      9.69 o
   6   5   8      211.52      216.64     15.18 o
   7   5   8        1.04        1.10      2.29 o
   0   6   8       61.24       55.77      9.00 o
   1   6   8        3.15        0.75      2.33 o
   2   6   8      493.32      445.94     20.58 o
   3   6   8       13.72       11.10      4.23 o
   4   6   8        9.08        9.52      3.90 o
   5   6   8      293.54      294.58     17.04 o
   6   6   8       83.51       84.84     10.69 o
   7   6   8      160.97      161.24     13.02 o
   1   7   8       19.20       21.91      5.66 o
   2   7   8        0.40        1.33      2.19 o
   3   7   8      161.81      167.93     13.21 o
   4   7   8      320.62      328.11     18.40 o
   5   7   8       97.55      100.79     11.16 o
   6   7   8      229.99      245.25     16.42 o
   3   8   8      350.61      334.53     19.20 o
   4   8   8        2.26        2.10      2.64 o
   5   8   8      126.79      133.58     11.94 o
   0  -2   9      228.58      246.30     15.25 o
   1  -2   9        0.50        3.81      2.41 o
   2  -2   9       61.36       60.05      8.68 o
   3  -2   9       56.75       55.00      8.01 o
  -1  -1   9      381.42      376.41     19.36 o
   0  -1   9      122.87      108.40      9.88 o
   1  -1   9        0.62        2.17      2.21 o
   2  -1   9      228.56      212.83     13.49 o
   3  -1   9       55.09       46.90      7.43 o
   4  -1   9      231.91      228.62     13.76 o
  -1   0   9       31.17       22.52      5.24 o
   0   0   9       39.39       41.21      5.47 o
   1   0   9      402.99      443.31     16.66 o
   2   0   9       33.26       25.51      3.82 o
   3   0   9      736.31      807.38     18.91 o
   4   0   9        4.46        2.90      2.81 o
   5   0   9       46.79       47.89      7.45 o
  -1   1   9      139.10      160.00     11.96 o
   0   1   9      552.52      550.18     21.69 o
   1   1   9       58.42       49.57      5.03 o
   2   1   9      115.75      105.68      6.32 o
   3   1   9        6.76        8.08      2.28 o
   4   1   9       53.01       55.15      7.75 o
   5   1   9      112.61      118.52     10.14 o
   6   1   9       74.56       69.16      9.15 o
  -1   2   9      518.04      585.23     25.21 o
   0   2   9       61.53       49.97      7.57 o
   1   2   9      108.79      103.77      9.01 o
   2   2   9        9.28       10.73      3.63 o
   3   2   9        7.51        7.92      2.06 o
   4   2   9      706.12      718.43     26.56 o
   5   2   9        0.88        1.16      1.94 o
   6   2   9       63.38       54.10      8.52 o
  -1   3   9      100.89      117.75     12.67 o
   0   3   9      162.62      134.82     11.32 o
   1   3   9      149.83      124.12     10.23 o
   2   3   9      209.01      182.64     12.55 o
   3   3   9      429.76      423.14     19.33 o
   4   3   9        1.22        1.02      1.82 o
   5   3   9      482.66      508.72     22.85 o
   6   3   9      157.63      166.22     12.87 o
   7   3   9       32.50       36.47      7.63 o
   0   4   9       72.01       60.11      9.39 o
   1   4   9      190.52      164.71     12.36 o
   2   4   9      322.72      304.04     17.09 o
   3   4   9       26.83       13.02      4.43 o
   4   4   9      296.33      301.67     17.04 o
   5   4   9      286.16      319.32     18.01 o
   6   4   9       62.50       79.40     10.48 o
   7   4   9      447.49      515.43     24.74 o
   0   5   9        0.72        5.33      3.07 o
   1   5   9      192.65      181.49     13.46 o
   2   5   9        0.53        0.00      2.02 o
   3   5   9      323.14      282.97     16.72 o
   4   5   9      317.07      316.25     17.93 o
   5   5   9       46.80       43.59      7.73 o
   6   5   9      489.30      537.15     25.37 o
   7   5   9       17.30       25.03      6.12 o
   1   6   9        5.75        3.17      2.23 o
   2   6   9      290.55      273.70     16.90 o
   3   6   9       19.21       11.98      4.22 o
   4   6   9       20.69       12.73      4.12 o
   5   6   9      285.47      318.60     18.63 o
   6   6   9        1.26        0.00      2.24 o
   3   7   9        6.14        5.07      3.28 o
   4   7   9       18.18       13.19      4.30 o
   5   7   9        7.25       10.67      3.99 o
   1   0  10      234.15      219.71     14.36 o
   2   0  10        1.64        0.21      2.41 o
   3   0  10       21.26       26.43      5.87 o
   0   1  10      320.18      340.54     12.65 o
   1   1  10       76.42       65.35      6.17 o
   2   1  10      156.69      153.29      8.22 o
   3   1  10      582.33      654.47     17.72 o
   4   1  10       26.05       25.14      5.95 o
   0   2  10       22.08       17.28      5.29 o
   1   2  10      119.10      111.36     10.22 o
   2   2  10      617.78      642.61     17.71 o
   3   2  10       46.66       44.49      5.15 o
   4   2  10      259.58      282.90     16.68 o
   5   2  10        0.79        0.00      2.27 o
   1   3  10       95.18       71.81      9.39 o
   2   3  10       34.16       31.51      6.62 o
   3   3  10      139.72      143.81      7.68 o
   4   3  10      124.96      124.01     11.01 o
   5   3  10       61.26       61.70      9.28 o
   1   4  10       18.12       20.65      5.73 o
   2   4  10       56.00       56.58      8.93 o
   3   4  10       71.97       57.39      8.79 o
   4   4  10      101.68       86.52     10.50 o
   5   4  10      380.39      419.64     21.82 o
   2   5  10      123.21      124.42     11.87 o
   3   5  10       25.24       29.75      7.05 o
   4   5  10      137.72      105.25     11.71 o
   5   5  10       17.84       10.49      4.37 o
 
